# Supplementary material for: Integrating single-cell RNA sequencing and Mendelian randomization analysis to identify potential drug targets for dilated cardiomyopathy
Source: Hereditas. 2025 Oct 16;162:211. doi: 10.1186/s41065-025-00539-9 (PMC12532413; doi:10.1186/s41065-025-00539-9)
Supplement: Supplementary file 2 — Supplementary Material 2 [file 41065_2025_539_MOESM2_ESM.xlsx]

## Sheet: Catalog
Tables	Title
S1	Supplementary Table S1: Data sources for this study
S2	The final list of druggable gene symbols used in this study.
S3	Significant positives associated with outcomes in each dataset, FDR-corrected.
S4	The results of colocalization analysis.
S5	By co-localisation of the gene cis-pQTL for exposure, DCM for outcome SMR analysis and the HEIDI test.
S6	UKBiobank phenotypes for Phe-MR analysis.
S7	The IVs of two druggable genes used for Phe-MR analysis.
S8	The potential side effects or additional indications of prior druggable genes for DCM (Bonferroni-corrected).
S9	Number and percentage of cells in each sample

## Sheet: S1
Table S1: Data sources for this study
Dataset	Sample size	Ethniciy	Consortium	Download site
The cis-eQTL in blood	31684	European	eQTLGen	https://eqtlgen.org/
	670	European	GTEx	https://gtexportal.org/home/datasets.
The cis-eQTL in atrial appendage	213	European	GTEx	https://gtexportal.org/home/datasets.
The cis-eQTL in artery aorta	387	European	GTEx	https://gtexportal.org/home/datasets.
Cis-pQTL in blood	10708	European	Pietzner.M, et al. 2021	PMID: 34648354
Cis-pQTL in blood	54219	European	UK Biobank	PMID: 37794186
Cis-pQTL in blood	4907	European	Ferkingstad.E, et al. 2021	PMID: 34857953
DCM	955733	NA	Jurgens SJ, et al. 2024	PMID: 39572784
DGIdb 4.0	NA	NA	Freshour. SL, et al. 2020	https://www.dgidb.org/downloads.
Druggable genome	NA	NA	Finan. C, et al. 2017	PMID: 28356508
PROTACtable genome	NA	European	Schneider, et al. 2021	PMID: 34285415
Single-cell RNA sequencing dataset from DCM	15	European	Rao M, et al. 2021	PMID: 34601654

## Sheet: S2
Table S2: The final list of druggable gene symbols used in this study.
The potential druggable genes in DGIdb.		The druggable genes from Finan C et al.		PROTACtable genome		The final list of druggable gene symbols used in this study.
Gene_name	Entrez_id	Ensembl gene id	Gene name	Ensembl gene id	Gene name	Druggable gene symbol name	Description
CDK7	1022	ENSG00000000938	FGR	ENSG00000091831	ESR1	A1BG	alpha-1-B glycoprotein [Source:HGNC Symbol;Acc:5]
VDR	7421	ENSG00000001626	CFTR	ENSG00000169083	AR	A2M	alpha-2-macroglobulin [Source:HGNC Symbol;Acc:7]
GPR55	9290	ENSG00000001630	CYP51A1	ENSG00000010671	BTK	A2ML1	alpha-2-macroglobulin-like 1 [Source:HGNC Symbol;Acc:23336]
NR1H4	9971	ENSG00000002549	LAP3	ENSG00000198001	IRAK4	AADACL2	arylacetamide deacetylase-like 2 [Source:HGNC Symbol;Acc:24427]
FGFR2	2263	ENSG00000004468	CD38	ENSG00000146648	EGFR	AADAT	aminoadipate aminotransferase [Source:HGNC Symbol;Acc:17929]
APOE	348	ENSG00000004478	FKBP4	ENSG00000105976	MET	AAK1	AP2 associated kinase 1 [Source:HGNC Symbol;Acc:19679]
BLM	641	ENSG00000004660	CAMKK1	ENSG00000157404	KIT	AANAT	NA
P2RX7	5027	ENSG00000004700	RECQL	ENSG00000142627	EPHA2	AATK	apoptosis-associated tyrosine kinase [Source:HGNC Symbol;Acc:21]
TRPC6	7225	ENSG00000004809	SLC22A16	ENSG00000113448	PDE4D	ABAT	4-aminobutyrate aminotransferase [Source:HGNC Symbol;Acc:23]
CYP2E1	1571	ENSG00000004846	ABCB5	ENSG00000197122	SRC	ABCA1	ATP-binding cassette, sub-family A (ABC1), member 1 [Source:HGNC Symbol;Acc:29]
PDGFRB	5159	ENSG00000004948	CALCR	ENSG00000157764	BRAF	ABCA12	ATP-binding cassette, sub-family A (ABC1), member 12 [Source:HGNC Symbol;Acc:14637]
MMP2	4313	ENSG00000005381	MPO	ENSG00000066468	FGFR2	ABCA13	ATP-binding cassette, sub-family A (ABC1), member 13 [Source:HGNC Symbol;Acc:14638]
MAPT	4137	ENSG00000005421	PON1	ENSG00000077782	FGFR1	ABCA2	ATP-binding cassette, sub-family A (ABC1), member 2 [Source:HGNC Symbol;Acc:32]
NR2E3	10002	ENSG00000005471	ABCB4	ENSG00000254087	LYN	ABCA3	ATP-binding cassette, sub-family A (ABC1), member 3 [Source:HGNC Symbol;Acc:33]
DNTT	1791	ENSG00000005844	ITGAL	ENSG00000113263	ITK	ABCA4	ATP-binding cassette, sub-family A (ABC1), member 4 [Source:HGNC Symbol;Acc:34]
ARAF	369	ENSG00000005961	ITGA2B	ENSG00000143799	PARP1	ABCA5	NA
PIK3R2	5296	ENSG00000006071	ABCC8	ENSG00000196591	HDAC2	ABCA7	ATP-binding cassette, sub-family A (ABC1), member 7 [Source:HGNC Symbol;Acc:37]
MAPK8	5599	ENSG00000006283	CACNA1G	ENSG00000171720	HDAC3	ABCB1	ATP-binding cassette, sub-family B (MDR/TAP), member 1 [Source:HGNC Symbol;Acc:40]
POLH	5429	ENSG00000006327	TNFRSF12A	ENSG00000162434	JAK1	ABCB11	ATP-binding cassette, sub-family B (MDR/TAP), member 11 [Source:HGNC Symbol;Acc:42]
CBX1	10951	ENSG00000006432	MAP3K9	ENSG00000171791	BCL2	ABCB4	ATP-binding cassette, sub-family B (MDR/TAP), member 4 [Source:HGNC Symbol;Acc:45]
ICAM1	3383	ENSG00000006638	TBXA2R	ENSG00000094631	HDAC6	ABCB5	ATP-binding cassette, sub-family B (MDR/TAP), member 5 [Source:HGNC Symbol;Acc:46]
ATP4A	495	ENSG00000007047	MARK4	ENSG00000113851	CRBN	ABCB6	ATP-binding cassette, sub-family B (MDR/TAP), member 6 [Source:HGNC Symbol;Acc:47]
CHRM5	1133	ENSG00000007171	NOS2	ENSG00000133216	EPHB2	ABCB7	ATP-binding cassette, sub-family B (MDR/TAP), member 7 [Source:HGNC Symbol;Acc:48]
IDH1	3417	ENSG00000007216	SLC13A2	ENSG00000136573	BLK	ABCB8	ATP-binding cassette, sub-family B (MDR/TAP), member 8 [Source:HGNC Symbol;Acc:49]
SPHK1	8877	ENSG00000007264	MATK	ENSG00000116478	HDAC1	ABCC1	ATP-binding cassette, sub-family C (CFTR/MRP), member 1 [Source:HGNC Symbol;Acc:51]
CYP3A4	1576	ENSG00000007312	CD79B	ENSG00000140443	IGF1R	ABCC10	ATP-binding cassette, sub-family C (CFTR/MRP), member 10 [Source:HGNC Symbol;Acc:52]
APOBEC3G	60489	ENSG00000007314	SCN4A	ENSG00000106799	TGFBR1	ABCC11	ATP-binding cassette, sub-family C (CFTR/MRP), member 11 [Source:HGNC Symbol;Acc:14639]
F2R	2149	ENSG00000007402	CACNA2D2	ENSG00000105221	AKT2	ABCC12	ATP-binding cassette, sub-family C (CFTR/MRP), member 12 [Source:HGNC Symbol;Acc:14640]
TRPV1	7442	ENSG00000007908	SELE	ENSG00000142208	AKT1	ABCC2	ATP-binding cassette, sub-family C (CFTR/MRP), member 2 [Source:HGNC Symbol;Acc:53]
ATP1A1	476	ENSG00000007933	FMO3	ENSG00000169398	PTK2	ABCC3	ATP-binding cassette, sub-family C (CFTR/MRP), member 3 [Source:HGNC Symbol;Acc:54]
EZH2	2146	ENSG00000008018	PSMB1	ENSG00000100030	MAPK1	ABCC4	ATP-binding cassette, sub-family C (CFTR/MRP), member 4 [Source:HGNC Symbol;Acc:55]
HTR1A	3350	ENSG00000008086	CDKL5	ENSG00000112062	MAPK14	ABCC5	ATP-binding cassette, sub-family C (CFTR/MRP), member 5 [Source:HGNC Symbol;Acc:56]
USP1	7398	ENSG00000008394	MGST1	ENSG00000136807	CDK9	ABCC6	ATP-binding cassette, sub-family C (CFTR/MRP), member 6 [Source:HGNC Symbol;Acc:57]
KDM4E	390245	ENSG00000010310	GIPR	ENSG00000143384	MCL1	ABCC8	ATP-binding cassette, sub-family C (CFTR/MRP), member 8 [Source:HGNC Symbol;Acc:59]
NA	NA	ENSG00000010322	NISCH	ENSG00000141867	BRD4	ABCC9	ATP-binding cassette, sub-family C (CFTR/MRP), member 9 [Source:HGNC Symbol;Acc:60]
NFKB1	4790	ENSG00000010610	CD4	ENSG00000169925	BRD3	ABCG1	ATP-binding cassette, sub-family G (WHITE), member 1 [Source:HGNC Symbol;Acc:73]
PI4KB	5298	ENSG00000010671	BTK	ENSG00000065883	CDK13	ABCG2	ATP-binding cassette, sub-family G (WHITE), member 2 [Source:HGNC Symbol;Acc:74]
CD2	914	ENSG00000010810	FYN	ENSG00000171552	BCL2L1	ABCG4	NA
ADRB2	154	ENSG00000010932	FMO1	ENSG00000167258	CDK12	ABCG8	NA
CACNA1F	778	ENSG00000011566	MAP4K3	ENSG00000170312	CDK1	ABHD12	abhydrolase domain containing 12 [Source:HGNC Symbol;Acc:15868]
NFE2L2	4780	ENSG00000011677	GABRA3	ENSG00000117020	AKT3	ABHD16A	abhydrolase domain containing 16A [Source:HGNC Symbol;Acc:13921]
GABRA6	2559	ENSG00000012124	CD22	ENSG00000248333	CDK11B	ABHD6	NA
SMARCA4	6597	ENSG00000012504	NR1H4	ENSG00000130669	PAK4	ABI1	NA
IL10	3586	ENSG00000012779	ALOX5	ENSG00000162889	MAPKAPK2	ABI3BP	ABI family, member 3 (NESH) binding protein [Source:HGNC Symbol;Acc:17265]
CA2	760	ENSG00000012983	MAP4K5	ENSG00000061938	TNK2	ABL1	c-abl oncogene 1, non-receptor tyrosine kinase [Source:HGNC Symbol;Acc:76]
CSF1R	1436	ENSG00000013441	CLK1	ENSG00000068903	SIRT2	ABL2	c-abl oncogene 2, non-receptor tyrosine kinase [Source:HGNC Symbol;Acc:77]
TLR8	51311	ENSG00000013725	CD6	ENSG00000196730	DAPK1	ABO	NA
JAK3	3718	ENSG00000015413	DPEP1	ENSG00000143322	ABL2	ACACA	acetyl-CoA carboxylase alpha [Source:HGNC Symbol;Acc:84]
PDK1	5163	ENSG00000015520	NPC1L1	ENSG00000162409	PRKAA2	ACACB	acetyl-CoA carboxylase beta [Source:HGNC Symbol;Acc:85]
ALDH1A1	216	ENSG00000016490	CLCA1	ENSG00000108773	KAT2A	ACADM	NA
COL6A6	131873	ENSG00000016602	CLCA4	ENSG00000163939	PBRM1	ACADSB	NA
RARG	5916	ENSG00000017427	IGF1	ENSG00000055332	EIF2AK2	ACAN	aggrecan [Source:HGNC Symbol;Acc:319]
NR1I2	8856	ENSG00000018625	ATP1A2	ENSG00000135341	MAP3K7	ACAT1	NA
SCN11A	11280	ENSG00000019186	CYP24A1	ENSG00000186868	MAPT	ACAT2	NA
FMO3	2328	ENSG00000019582	CD74	ENSG00000137275	RIPK1	ACE	angiotensin I converting enzyme [Source:HGNC Symbol;Acc:2707]
GADD45A	1647	ENSG00000019991	HGF	ENSG00000184216	IRAK1	ACE2	angiotensin I converting enzyme 2 [Source:HGNC Symbol;Acc:13557]
POLK	51426	ENSG00000021461	CYP3A43	ENSG00000104814	MAP4K1	ACHE	acetylcholinesterase (Yt blood group) [Source:HGNC Symbol;Acc:108]
DRD4	1815	ENSG00000021826	CPS1	ENSG00000007047	MARK4	ACKR1	NA
IL2RA	3559	ENSG00000022355	GABRA1	ENSG00000028310	BRD9	ACKR2	atypical chemokine receptor 2 [Source:HGNC Symbol;Acc:1565]
KDR	3791	ENSG00000023445	BIRC3	ENSG00000104312	RIPK2	ACKR3	atypical chemokine receptor 3 [Source:HGNC Symbol;Acc:23692]
GMNN	51053	ENSG00000023839	ABCC2	ENSG00000106683	LIMK1	ACKR4	atypical chemokine receptor 4 [Source:HGNC Symbol;Acc:1611]
NR3C1	2908	ENSG00000026025	VIM	ENSG00000112079	STK38	ACLY	ATP citrate lyase [Source:HGNC Symbol;Acc:115]
KRAS	3845	ENSG00000026508	CD44	ENSG00000122779	TRIM24	ACO1	NA
MAPK12	6300	ENSG00000026751	SLAMF7	ENSG00000127616	SMARCA4	ACP1	acid phosphatase 1, soluble [Source:HGNC Symbol;Acc:122]
RACGAP1	29127	ENSG00000027075	PRKCH	ENSG00000132356	PRKAA1	ACP2	acid phosphatase 2, lysosomal [Source:HGNC Symbol;Acc:123]
MGMT	4255	ENSG00000027697	IFNGR1	ENSG00000183735	TBK1	ACP3	NA
BAX	581	ENSG00000028116	VRK2	ENSG00000133703	KRAS	ACP5	acid phosphatase 5, tartrate resistant [Source:HGNC Symbol;Acc:124]
ATAD5	79915	ENSG00000030304	MUSK	ENSG00000080503	SMARCA2	ACP6	acid phosphatase 6, lysophosphatidic [Source:HGNC Symbol;Acc:29609]
CACNB4	785	ENSG00000034152	MAP2K3	ENSG00000132646	PCNA	ACPP	acid phosphatase, prostate [Source:HGNC Symbol;Acc:125]
RAB9A	9367	ENSG00000035664	DAPK2	ENSG00000166164	BRD7	ACR	acrosin [Source:HGNC Symbol;Acc:126]
CYP1A2	1544	ENSG00000036530	CYP46A1	ENSG00000178691	SUZ12	ACRBP	acrosin binding protein [Source:HGNC Symbol;Acc:17195]
ALK	238	ENSG00000036828	CASR	ENSG00000185811	IKZF1	ACSS2	NA
CYP2C9	1559	ENSG00000037280	FLT4	ENSG00000197386	HTT	ACSS3	NA
VEGFA	7422	ENSG00000041982	TNC	ENSG00000145335	SNCA	ACTA1	NA
KDM4A	9682	ENSG00000042088	TDP1	ENSG00000090020	SLC9A1	ACTB	NA
IRAK4	51135	ENSG00000043591	ADRB1	ENSG00000151422	FER	ACTC1	NA
TUBA3E	112714	ENSG00000044524	EPHA3	ENSG00000168067	MAP4K2	ACTG1	NA
HRH4	59340	ENSG00000047936	ROS1	ENSG00000132535	DLG4	ACTN1	actinin, alpha 1 [Source:HGNC Symbol;Acc:163]
PTGER4	5734	ENSG00000048052	HDAC9	ENSG00000161405	IKZF3	ACTN2	actinin, alpha 2 [Source:HGNC Symbol;Acc:164]
HTR2A	3356	ENSG00000049249	TNFRSF9	ENSG00000166949	SMAD3	ACTN4	actinin, alpha 4 [Source:HGNC Symbol;Acc:166]
HTR2B	3357	ENSG00000049319	SRD5A2	ENSG00000065989	PDE4A	ACTR2	NA
BCHE	590	ENSG00000050555	LAMC3	ENSG00000113161	HMGCR	ACVR1	activin A receptor, type I [Source:HGNC Symbol;Acc:171]
CHRM2	1129	ENSG00000050628	PTGER3	ENSG00000097007	ABL1	ACVR1B	activin A receptor, type IB [Source:HGNC Symbol;Acc:172]
RRM1	6240	ENSG00000050748	MAPK9	ENSG00000131759	RARA	ACVR1C	activin A receptor, type IC [Source:HGNC Symbol;Acc:18123]
GABRE	2564	ENSG00000051382	PIK3CB	ENSG00000122025	FLT3	ACVR2A	activin A receptor, type IIA [Source:HGNC Symbol;Acc:173]
TUBB	203068	ENSG00000053747	LAMA3	ENSG00000172819	RARG	ACVR2B	activin A receptor, type IIB [Source:HGNC Symbol;Acc:174]
GRM2	2912	ENSG00000053918	KCNQ1	ENSG00000102755	FLT1	ACVRL1	activin A receptor type II-like 1 [Source:HGNC Symbol;Acc:175]
RET	5979	ENSG00000055118	KCNH2	ENSG00000106462	EZH2	ACY3	NA
APLNR	187	ENSG00000057593	F7	ENSG00000146904	EPHA1	ACYP2	NA
SLC6A4	6532	ENSG00000058085	LAMC2	ENSG00000087586	AURKA	AD5	NA
BRAF	673	ENSG00000058404	CAMK2B	ENSG00000149554	CHEK1	ADA	adenosine deaminase [Source:HGNC Symbol;Acc:186]
VHL	7428	ENSG00000058729	RIOK2	ENSG00000166483	WEE1	ADAM10	ADAM metallopeptidase domain 10 [Source:HGNC Symbol;Acc:188]
ADRB1	153	ENSG00000059377	TBXAS1	ENSG00000166851	PLK1	ADAM12	ADAM metallopeptidase domain 12 [Source:HGNC Symbol;Acc:190]
FLT3	2322	ENSG00000061273	HDAC7	ENSG00000097046	CDC7	ADAM17	ADAM metallopeptidase domain 17 [Source:HGNC Symbol;Acc:195]
CYP2D6	1565	ENSG00000061918	GUCY1B3	ENSG00000178999	AURKB	ADAM23	ADAM metallopeptidase domain 23 [Source:HGNC Symbol;Acc:202]
DRD2	1813	ENSG00000061938	TNK2	ENSG00000142731	PLK4	ADAM28	ADAM metallopeptidase domain 28 [Source:HGNC Symbol;Acc:206]
PRKCB	5579	ENSG00000062038	CDH3	ENSG00000135679	MDM2	ADAM32	ADAM metallopeptidase domain 32 [Source:HGNC Symbol;Acc:15479]
RORC	6097	ENSG00000062524	LTK	ENSG00000069956	MAPK6	ADAM33	ADAM metallopeptidase domain 33 [Source:HGNC Symbol;Acc:15478]
TOP2B	7155	ENSG00000062822	POLD1	ENSG00000169679	BUB1	ADAM8	ADAM metallopeptidase domain 8 [Source:HGNC Symbol;Acc:215]
TP53	7157	ENSG00000063854	HAGH	ENSG00000173153	ESRRA	ADAM9	ADAM metallopeptidase domain 9 [Source:HGNC Symbol;Acc:216]
DRD1	1812	ENSG00000064012	CASP8	ENSG00000113916	BCL6	ADAMDEC1	ADAM-like, decysin 1 [Source:HGNC Symbol;Acc:16299]
JAK2	3717	ENSG00000064300	NGFR	ENSG00000188130	MAPK12	ADAMTS1	ADAM metallopeptidase with thrombospondin type 1 motif, 1 [Source:HGNC Symbol;Acc:217]
TH	7054	ENSG00000064393	HIPK2	ENSG00000143320	CRABP2	ADAMTS10	ADAM metallopeptidase with thrombospondin type 1 motif, 10 [Source:HGNC Symbol;Acc:13201]
HTR2C	3358	ENSG00000064547	LPAR2	ENSG00000163349	HIPK1	ADAMTS12	ADAM metallopeptidase with thrombospondin type 1 motif, 12 [Source:HGNC Symbol;Acc:14605]
AGTR1	185	ENSG00000064989	CALCRL	ENSG00000130706	ADRM1	ADAMTS13	ADAM metallopeptidase with thrombospondin type 1 motif, 13 [Source:HGNC Symbol;Acc:1366]
PDE4C	5143	ENSG00000065243	PKN2	ENSG00000117399	CDC20	ADAMTS14	ADAM metallopeptidase with thrombospondin type 1 motif, 14 [Source:HGNC Symbol;Acc:14899]
FLT1	2321	ENSG00000065325	GLP2R	ENSG00000156970	BUB1B	ADAMTS15	ADAM metallopeptidase with thrombospondin type 1 motif, 15 [Source:HGNC Symbol;Acc:16305]
BRCA1	672	ENSG00000065361	ERBB3	ENSG00000148053	NTRK2	ADAMTS16	ADAM metallopeptidase with thrombospondin type 1 motif, 16 [Source:HGNC Symbol;Acc:17108]
HDAC11	79885	ENSG00000065534	MYLK	ENSG00000198400	NTRK1	ADAMTS17	ADAM metallopeptidase with thrombospondin type 1 motif, 17 [Source:HGNC Symbol;Acc:17109]
GFER	2671	ENSG00000065559	MAP2K4	ENSG00000120217	CD274	ADAMTS18	ADAM metallopeptidase with thrombospondin type 1 motif, 18 [Source:HGNC Symbol;Acc:17110]
PTEN	5728	ENSG00000065613	SLK	ENSG00000074590	NUAK1	ADAMTS19	ADAM metallopeptidase with thrombospondin type 1 motif, 19 [Source:HGNC Symbol;Acc:17111]
CFTR	1080	ENSG00000065621	GSTO2	ENSG00000188389	PDCD1	ADAMTS2	ADAM metallopeptidase with thrombospondin type 1 motif, 2 [Source:HGNC Symbol;Acc:218]
CDKN2A	1029	ENSG00000065675	PRKCQ	ENSG00000141736	ERBB2	ADAMTS20	ADAM metallopeptidase with thrombospondin type 1 motif, 20 [Source:HGNC Symbol;Acc:17178]
AVPR2	554	ENSG00000065883	CDK13	ENSG00000044524	EPHA3	ADAMTS3	ADAM metallopeptidase with thrombospondin type 1 motif, 3 [Source:HGNC Symbol;Acc:219]
APOA5	116519	ENSG00000065989	PDE4A	ENSG00000105851	PIK3CG	ADAMTS4	ADAM metallopeptidase with thrombospondin type 1 motif, 4 [Source:HGNC Symbol;Acc:220]
PRKCQ	5588	ENSG00000066056	TIE1	ENSG00000169032	MAP2K1	ADAMTS5	ADAM metallopeptidase with thrombospondin type 1 motif, 5 [Source:HGNC Symbol;Acc:221]
CCR2	729230	ENSG00000066230	SLC9A3	ENSG00000182866	LCK	ADAMTS6	ADAM metallopeptidase with thrombospondin type 1 motif, 6 [Source:HGNC Symbol;Acc:222]
TNF	7124	ENSG00000066405	CLDN18	ENSG00000126934	MAP2K2	ADAMTS7	ADAM metallopeptidase with thrombospondin type 1 motif, 7 [Source:HGNC Symbol;Acc:223]
GNB3	2784	ENSG00000066468	FGFR2	ENSG00000156973	PDE6D	ADAMTS8	ADAM metallopeptidase with thrombospondin type 1 motif, 8 [Source:HGNC Symbol;Acc:224]
LCK	3932	ENSG00000067182	TNFRSF1A	ENSG00000105639	JAK3	ADAMTS9	ADAM metallopeptidase with thrombospondin type 1 motif, 9 [Source:HGNC Symbol;Acc:13202]
OPRD1	4985	ENSG00000067225	PKM	ENSG00000082701	GSK3B	ADAMTSL1	ADAMTS-like 1 [Source:HGNC Symbol;Acc:14632]
PDGFRA	5156	ENSG00000067606	PRKCZ	ENSG00000096968	JAK2	ADAMTSL3	ADAMTS-like 3 [Source:HGNC Symbol;Acc:14633]
FURIN	5045	ENSG00000067900	ROCK1	ENSG00000163558	PRKCI	ADAMTSL4	ADAMTS-like 4 [Source:HGNC Symbol;Acc:19706]
CDC25B	994	ENSG00000068024	HDAC4	ENSG00000088832	FKBP1A	ADC	arginine decarboxylase [Source:HGNC Symbol;Acc:29957]
STAT3	6774	ENSG00000068078	FGFR3	ENSG00000102967	DHODH	ADCK3	aarF domain containing kinase 3 [Source:HGNC Symbol;Acc:16812]
RGS4	5999	ENSG00000069431	ABCC9	ENSG00000121879	PIK3CA	ADCK4	aarF domain containing kinase 4 [Source:HGNC Symbol;Acc:19041]
THPO	7066	ENSG00000069535	MAOB	ENSG00000105810	CDK6	ADCY1	adenylate cyclase 1 (brain) [Source:HGNC Symbol;Acc:232]
LIPC	3990	ENSG00000069696	DRD4	ENSG00000135446	CDK4	ADCY10	NA
CSNK2A2	1459	ENSG00000069764	PLA2G10	ENSG00000184588	PDE4B	ADCY2	NA
NTRK1	4914	ENSG00000070019	GUCY2C	ENSG00000010810	FYN	ADCY5	adenylate cyclase 5 [Source:HGNC Symbol;Acc:236]
HDAC2	3066	ENSG00000070748	CHAT	ENSG00000105397	TYK2	ADCY6	NA
KDM5A	5927	ENSG00000070808	CAMK2A	ENSG00000152256	PDK1	ADCY9	NA
MUC1	4582	ENSG00000070886	EPHA8	ENSG00000005882	PDK2	ADCYAP1	adenylate cyclase activating polypeptide 1 (pituitary) [Source:HGNC Symbol;Acc:241]
CYP2C19	1557	ENSG00000070915	SLC12A3	ENSG00000067992	PDK3	ADCYAP1R1	adenylate cyclase activating polypeptide 1 (pituitary) receptor type I [Source:HGNC Symbol;Acc:242]
RAD52	5893	ENSG00000071054	MAP4K4	ENSG00000176105	YES1	ADD1	NA
HDAC1	3065	ENSG00000071242	RPS6KA2	ENSG00000105723	GSK3A	ADGRB1	NA
ACVR1	90	ENSG00000072062	PRKACA	ENSG00000102225	CDK16	ADGRG3	NA
ADRA2A	150	ENSG00000072133	RPS6KA6	ENSG00000101266	CSNK2A1	ADGRL3	NA
HRH1	3269	ENSG00000072210	ALDH3A2	ENSG00000134058	CDK7	ADGRV1	NA
ABCB1	5243	ENSG00000072274	TFRC	ENSG00000120899	PTK2B	ADH1A	alcohol dehydrogenase 1A (class I), alpha polypeptide [Source:HGNC Symbol;Acc:249]
EDNRA	1909	ENSG00000072506	HSD17B10	ENSG00000109339	MAPK10	ADH1B	alcohol dehydrogenase 1B (class I), beta polypeptide [Source:HGNC Symbol;Acc:250]
TRPC5	7224	ENSG00000072518	MARK2	ENSG00000050748	MAPK9	ADH1C	alcohol dehydrogenase 1C (class I), gamma polypeptide [Source:HGNC Symbol;Acc:251]
GABRR1	2569	ENSG00000072694	FCGR2B	ENSG00000107643	MAPK8	ADH4	alcohol dehydrogenase 4 (class II), pi polypeptide [Source:HGNC Symbol;Acc:252]
ITGAL	3683	ENSG00000072786	STK10	ENSG00000164885	CDK5	ADH5	alcohol dehydrogenase 5 (class III), chi polypeptide [Source:HGNC Symbol;Acc:253]
EGFR	1956	ENSG00000073417	PDE8A	ENSG00000111142	METAP2	ADH6	alcohol dehydrogenase 6 (class V) [Source:HGNC Symbol;Acc:255]
HSD17B10	3028	ENSG00000073734	ABCB11	ENSG00000204256	BRD2	ADH7	alcohol dehydrogenase 7 (class IV), mu or sigma polypeptide [Source:HGNC Symbol;Acc:256]
AR	367	ENSG00000073737	DHRS9	ENSG00000102882	MAPK3	ADHFE1	alcohol dehydrogenase, iron containing, 1 [Source:HGNC Symbol;Acc:16354]
TUBA1A	7846	ENSG00000073756	PTGS2	ENSG00000135605	TEC	ADIPOQ	adiponectin, C1Q and collagen domain containing [Source:HGNC Symbol;Acc:13633]
PDE3A	5139	ENSG00000073803	MAP3K13	ENSG00000058091	CDK14	ADK	adenosine kinase [Source:HGNC Symbol;Acc:257]
PPARD	5467	ENSG00000074319	TSG101	ENSG00000059758	CDK17	ADM	adrenomedullin [Source:HGNC Symbol;Acc:259]
HDAC6	10013	ENSG00000074410	CA12	ENSG00000173327	MAP3K11	ADM2	adrenomedullin 2 [Source:HGNC Symbol;Acc:28898]
WRN	7486	ENSG00000074590	NUAK1	ENSG00000108443	RPS6KB1	ADO	NA
GGCX	2677	ENSG00000074803	SLC12A1	ENSG00000103653	CSK	ADORA1	adenosine A1 receptor [Source:HGNC Symbol;Acc:262]
NAT1	9	ENSG00000074966	TXK	ENSG00000153208	MERTK	ADORA2A	adenosine A2a receptor [Source:HGNC Symbol;Acc:263]
CTH	1491	ENSG00000075043	KCNQ2	ENSG00000081320	STK17B	ADORA2A-AS1	NA
LTB4R	1241	ENSG00000075073	TACR2	ENSG00000070770	CSNK2A2	ADORA2B	adenosine A2b receptor [Source:HGNC Symbol;Acc:264]
SCN4A	6329	ENSG00000075388	FGF4	ENSG00000117676	RPS6KA1	ADORA3	adenosine A3 receptor [Source:HGNC Symbol;Acc:268]
KMO	8564	ENSG00000075413	MARK3	ENSG00000156711	MAPK13	ADRA1A	adrenoceptor alpha 1A [Source:HGNC Symbol;Acc:277]
ALOX5	240	ENSG00000075651	PLD1	ENSG00000178950	GAK	ADRA1B	adrenoceptor alpha 1B [Source:HGNC Symbol;Acc:278]
P2RY14	9934	ENSG00000076258	FMO4	ENSG00000013441	CLK1	ADRA1D	adrenoceptor alpha 1D [Source:HGNC Symbol;Acc:280]
ROCK2	9475	ENSG00000076662	ICAM3	ENSG00000101109	STK4	ADRA2A	adrenoceptor alpha 2A [Source:HGNC Symbol;Acc:281]
MTHFR	4524	ENSG00000076706	MCAM	ENSG00000151247	EIF4E	ADRA2B	adrenoceptor alpha 2B [Source:HGNC Symbol;Acc:282]
GPR139	124274	ENSG00000076984	MAP2K7	ENSG00000072786	STK10	ADRA2C	adrenoceptor alpha 2C [Source:HGNC Symbol;Acc:283]
MAP2K1	5604	ENSG00000077092	RARB	ENSG00000188906	LRRK2	ADRB1	adrenoceptor beta 1 [Source:HGNC Symbol;Acc:285]
CLCN2	1181	ENSG00000077097	TOP2B	ENSG00000135090	TAOK3	ADRB2	adrenoceptor beta 2, surface [Source:HGNC Symbol;Acc:286]
CHRM3	1131	ENSG00000077238	IL4R	ENSG00000072518	MARK2	ADRB3	adrenoceptor beta 3 [Source:HGNC Symbol;Acc:288]
PPARG	5468	ENSG00000077264	PAK3	ENSG00000141551	CSNK1D	ADRBK1	adrenergic, beta, receptor kinase 1 [Source:HGNC Symbol;Acc:289]
FGFR4	2264	ENSG00000077498	TYR	ENSG00000115977	AAK1	ADRBK2	adrenergic, beta, receptor kinase 2 [Source:HGNC Symbol;Acc:290]
GALR1	2587	ENSG00000077782	FGFR1	ENSG00000090376	IRAK3	ADRM1	NA
GRIN2A	2903	ENSG00000078098	FAP	ENSG00000168610	STAT3	ADSS2	NA
PDE4B	5142	ENSG00000079277	MKNK1	ENSG00000004660	CAMKK1	AEBP1	AE binding protein 1 [Source:HGNC Symbol;Acc:303]
MAPK11	5600	ENSG00000079459	FDFT1	ENSG00000074266	EED	AFM	afamin [Source:HGNC Symbol;Acc:316]
PROC	5624	ENSG00000079999	KEAP1	ENSG00000113712	CSNK1A1	AFP	alpha-fetoprotein [Source:HGNC Symbol;Acc:317]
PIK3CA	5290	ENSG00000080224	EPHA6	ENSG00000137601	NEK1	AGA	aspartylglucosaminidase [Source:HGNC Symbol;Acc:318]
AKR1B1	231	ENSG00000080293	SCTR	ENSG00000138756	BMP2K	AGBL4	NA
GFAP	2670	ENSG00000080644	CHRNA3	ENSG00000166484	MAPK7	AGER	advanced glycosylation end product-specific receptor [Source:HGNC Symbol;Acc:320]
PIK3R1	5295	ENSG00000080815	PSEN1	ENSG00000177169	ULK1	AGGF1	angiogenic factor with G patch and FHA domains 1 [Source:HGNC Symbol;Acc:24684]
PAX8	7849	ENSG00000080824	HSP90AA1	ENSG00000177189	RPS6KA3	AGPAT2	1-acylglycerol-3-phosphate O-acyltransferase 2 [Source:HGNC Symbol;Acc:325]
GPBAR1	151306	ENSG00000081051	AFP	ENSG00000179295	PTPN11	AGR2	anterior gradient 2 [Source:HGNC Symbol;Acc:328]
ADAMTS5	11096	ENSG00000081237	PTPRC	ENSG00000182541	LIMK2	AGR3	anterior gradient 3 [Source:HGNC Symbol;Acc:24167]
ALPL	249	ENSG00000081248	CACNA1S	ENSG00000213923	CSNK1E	AGRN	agrin [Source:HGNC Symbol;Acc:329]
ABL1	25	ENSG00000081320	STK17B	ENSG00000128829	EIF2AK4	AGRP	agouti related protein homolog (mouse) [Source:HGNC Symbol;Acc:330]
NQO1	1728	ENSG00000081800	SLC13A1	ENSG00000137764	MAP2K5	AGT	angiotensinogen (serpin peptidase inhibitor, clade A, member 8) [Source:HGNC Symbol;Acc:333]
TSPO	706	ENSG00000082175	PGR	ENSG00000011566	MAP4K3	AGTR1	angiotensin II receptor, type 1 [Source:HGNC Symbol;Acc:336]
PTGER1	5731	ENSG00000082482	KCNK2	ENSG00000134086	VHL	AGTR2	angiotensin II receptor, type 2 [Source:HGNC Symbol;Acc:338]
TERT	7015	ENSG00000082556	OPRK1	ENSG00000075413	MARK3	AHCY	adenosylhomocysteinase [Source:HGNC Symbol;Acc:343]
CBR1	873	ENSG00000082701	GSK3B	ENSG00000149930	TAOK2	AHR	aryl hydrocarbon receptor [Source:HGNC Symbol;Acc:348]
SRC	6714	ENSG00000082781	ITGB5	ENSG00000012983	MAP4K5	AHRR	NA
CA1	759	ENSG00000083290	ULK2	ENSG00000163788	SNRK	AHSG	alpha-2-HS-glycoprotein [Source:HGNC Symbol;Acc:349]
SLC5A1	6523	ENSG00000083457	ITGAE	ENSG00000103319	EEF2K	AICDA	NA
PLEKHJ1	55111	ENSG00000084207	GSTP1	ENSG00000104205	SGK3	AIFM1	NA
MAOA	4128	ENSG00000084453	SLCO1A2	ENSG00000106546	AHR	AIMP1	aminoacyl tRNA synthetase complex-interacting multifunctional protein 1 [Source:HGNC Symbol;Acc:10648]
IGHE	3497	ENSG00000084674	APOB	ENSG00000114904	NEK4	AIP	NA
LHCGR	3973	ENSG00000085511	MAP3K4	ENSG00000119638	NEK9	AK2	NA
G6PD	2539	ENSG00000085563	ABCB1	ENSG00000122966	CIT	AK4	NA
EHMT2	10919	ENSG00000085662	AKR1B1	ENSG00000131023	LATS1	AKAP13	NA
PRLHR	2834	ENSG00000085871	MGST2	ENSG00000141503	MINK1	AKR1A1	aldo-keto reductase family 1, member A1 (aldehyde reductase) [Source:HGNC Symbol;Acc:380]
KCNJ1	3758	ENSG00000086205	FOLH1	ENSG00000160584	SIK3	AKR1B1	aldo-keto reductase family 1, member B1 (aldose reductase) [Source:HGNC Symbol;Acc:381]
HPGD	3248	ENSG00000086548	CEACAM6	ENSG00000162302	RPS6KA4	AKR1B10	aldo-keto reductase family 1, member B10 (aldose reductase) [Source:HGNC Symbol;Acc:382]
CA5A	763	ENSG00000087076	HSD17B14	ENSG00000136098	NEK3	AKR1C1	aldo-keto reductase family 1, member C1 [Source:HGNC Symbol;Acc:384]
HTR1D	3352	ENSG00000087085	ACHE	ENSG00000170145	SIK2	AKR1C2	aldo-keto reductase family 1, member C2 [Source:HGNC Symbol;Acc:385]
TYR	7299	ENSG00000087237	CETP	ENSG00000099308	MAST3	AKR1C3	aldo-keto reductase family 1, member C3 [Source:HGNC Symbol;Acc:386]
TPH2	121278	ENSG00000087245	MMP2	ENSG00000165752	STK32C	AKR1C4	NA
JUN	3725	ENSG00000087494	PTHLH	ENSG00000171094	ALK	AKR1D1	NA
L3MBTL1	26013	ENSG00000087586	AURKA	ENSG00000196411	EPHB4	AKR7A2	NA
PROKR1	10887	ENSG00000088002	SULT2B1	ENSG00000129484	PARP2	AKT1	v-akt murine thymoma viral oncogene homolog 1 [Source:HGNC Symbol;Acc:391]
CHEK2	11200	ENSG00000088386	SLC15A1	ENSG00000101213	PTK6	AKT1S1	AKT1 substrate 1 (proline-rich) [Source:HGNC Symbol;Acc:28426]
KLK4	9622	ENSG00000088832	FKBP1A	ENSG00000041880	PARP3	AKT2	v-akt murine thymoma viral oncogene homolog 2 [Source:HGNC Symbol;Acc:392]
AKT1	207	ENSG00000089250	NOS1	ENSG00000123374	CDK2	AKT3	v-akt murine thymoma viral oncogene homolog 3 [Source:HGNC Symbol;Acc:393]
APH1A	51107	ENSG00000089597	GANAB	ENSG00000132964	CDK8	ALAD	NA
CHRM1	1128	ENSG00000090020	SLC9A1	ENSG00000137948	BRDT	ALB	albumin [Source:HGNC Symbol;Acc:399]
DPP4	1803	ENSG00000090339	ICAM1	ENSG00000089022	MAPKAPK5	ALCAM	activated leukocyte cell adhesion molecule [Source:HGNC Symbol;Acc:400]
FEN1	2237	ENSG00000090376	IRAK3	ENSG00000095015	MAP3K1	ALDH16A1	aldehyde dehydrogenase 16 family, member A1 [Source:HGNC Symbol;Acc:28114]
CCR5	1234	ENSG00000090402	SI	ENSG00000117266	CDK18	ALDH1A1	aldehyde dehydrogenase 1 family, member A1 [Source:HGNC Symbol;Acc:402]
HDAC4	9759	ENSG00000090534	THPO	ENSG00000185324	CDK10	ALDH1A2	aldehyde dehydrogenase 1 family, member A2 [Source:HGNC Symbol;Acc:15472]
FCGR3A	2214	ENSG00000091128	LAMB4	ENSG00000112742	TTK	ALDH1A3	aldehyde dehydrogenase 1 family, member A3 [Source:HGNC Symbol;Acc:409]
CDK8	1024	ENSG00000091136	LAMB1	ENSG00000102096	PIM2	ALDH1B1	aldehyde dehydrogenase 1 family, member B1 [Source:HGNC Symbol;Acc:407]
CASP3	836	ENSG00000091181	IL5RA	ENSG00000127564	PKMYT1	ALDH1L1	aldehyde dehydrogenase 1 family, member L1 [Source:HGNC Symbol;Acc:3978]
CXCR1	3577	ENSG00000091262	ABCC6	ENSG00000099875	MKNK2	ALDH1L2	aldehyde dehydrogenase 1 family, member L2 [Source:HGNC Symbol;Acc:26777]
NPR1	4881	ENSG00000091436		ENSG00000114166	KAT2B	ALDH2	aldehyde dehydrogenase 2 family (mitochondrial) [Source:HGNC Symbol;Acc:404]
SMAD3	4088	ENSG00000091831	ESR1	ENSG00000117650	NEK2	ALDH3A1	aldehyde dehydrogenase 3 family, member A1 [Source:HGNC Symbol;Acc:405]
YES1	7525	ENSG00000091879	ANGPT2	ENSG00000177602	HASPIN	ALDH3A2	aldehyde dehydrogenase 3 family, member A2 [Source:HGNC Symbol;Acc:403]
IKBKE	9641	ENSG00000091972	CD200	ENSG00000087842	PIR	ALDH3B1	aldehyde dehydrogenase 3 family, member B1 [Source:HGNC Symbol;Acc:410]
ADORA2B	136	ENSG00000092009	CMA1	ENSG00000138061	CYP1B1	ALDH3B2	aldehyde dehydrogenase 3 family, member B2 [Source:HGNC Symbol;Acc:411]
HLA-A	3105	ENSG00000092054	MYH7	ENSG00000178607	ERN1	ALDH4A1	aldehyde dehydrogenase 4 family, member A1 [Source:HGNC Symbol;Acc:406]
GRM7	2917	ENSG00000092068	SLC7A8	ENSG00000165304	MELK	ALDH5A1	aldehyde dehydrogenase 5 family, member A1 [Source:HGNC Symbol;Acc:408]
P4HTM	54681	ENSG00000092096	SLC22A17	ENSG00000163050	COQ8A	ALDH6A1	aldehyde dehydrogenase 6 family, member A1 [Source:HGNC Symbol;Acc:7179]
NPSR1	387129	ENSG00000092445	TYRO3	ENSG00000058729	RIOK2	ALDH7A1	aldehyde dehydrogenase 7 family, member A1 [Source:HGNC Symbol;Acc:877]
PPARA	5465	ENSG00000092969	TGFB2	ENSG00000072133	RPS6KA6	ALDH8A1	aldehyde dehydrogenase 8 family, member A1 [Source:HGNC Symbol;Acc:15471]
CYP3A5	1577	ENSG00000093010	COMT	ENSG00000091436	MAP3K20	ALDH9A1	aldehyde dehydrogenase 9 family, member A1 [Source:HGNC Symbol;Acc:412]
PRKCD	5580	ENSG00000094631	HDAC6	ENSG00000114738	MAPKAPK3	ALDOA	aldolase A, fructose-bisphosphate [Source:HGNC Symbol;Acc:414]
TLR9	54106	ENSG00000094963	FMO2	ENSG00000140474	ULK3	ALG10	NA
HMGCR	3156	ENSG00000095303	PTGS1	ENSG00000143674	MAP3K21	ALK	anaplastic lymphoma receptor tyrosine kinase [Source:HGNC Symbol;Acc:427]
XIAP	331	ENSG00000095464	PDE6C	ENSG00000123815	COQ8B	ALOX12	arachidonate 12-lipoxygenase [Source:HGNC Symbol;Acc:429]
MPHOSPH8	54737	ENSG00000095596	CYP26A1	ENSG00000174292	TNK1	ALOX12B	arachidonate 12-lipoxygenase, 12R type [Source:HGNC Symbol;Acc:430]
GRIN3A	116443	ENSG00000096060	FKBP5	ENSG00000107779	BMPR1A	ALOX15	arachidonate 15-lipoxygenase [Source:HGNC Symbol;Acc:433]
PIK3CG	5294	ENSG00000096063	SRPK1	ENSG00000164543	STK17A	ALOX15B	arachidonate 15-lipoxygenase, type B [Source:HGNC Symbol;Acc:434]
SRPK1	6732	ENSG00000096384	HSP90AB1	ENSG00000008128	CDK11A	ALOX5	arachidonate 5-lipoxygenase [Source:HGNC Symbol;Acc:435]
CPB2	1361	ENSG00000096717	SIRT1	ENSG00000070759	TESK2	ALOX5AP	arachidonate 5-lipoxygenase-activating protein [Source:HGNC Symbol;Acc:436]
LTK	4058	ENSG00000096968	JAK2	ENSG00000087095	NLK	ALOXE3	arachidonate lipoxygenase 3 [Source:HGNC Symbol;Acc:13743]
CYP1A1	1543	ENSG00000096996	IL12RB1	ENSG00000125834	STK35	ALPG	NA
CLK2	1196	ENSG00000097007	ABL1	ENSG00000160447	PKN3	ALPI	alkaline phosphatase, intestinal [Source:HGNC Symbol;Acc:437]
TUBB1	81027	ENSG00000099250	NRP1	ENSG00000130413	STK33	ALPL	alkaline phosphatase, liver/bone/kidney [Source:HGNC Symbol;Acc:438]
SMN2	6607	ENSG00000099866	MADCAM1	ENSG00000188322	SBK1	ALPP	alkaline phosphatase, placental [Source:HGNC Symbol;Acc:439]
CYP3A43	64816	ENSG00000099875	MKNK2	ENSG00000115616	SLC9A2	ALPPL2	alkaline phosphatase, placental-like 2 [Source:HGNC Symbol;Acc:441]
ADRA1A	148	ENSG00000100030	MAPK1	ENSG00000254598	CSNK2A3	AMACR	NA
GRM1	2911	ENSG00000100170	SLC5A1	ENSG00000013810	TACC3	AMBN	ameloblastin (enamel matrix protein) [Source:HGNC Symbol;Acc:452]
ALPG	251	ENSG00000100191	SLC5A4	ENSG00000103342	GSPT1	AMBP	alpha-1-microglobulin/bikunin precursor [Source:HGNC Symbol;Acc:453]
SCN5A	6331	ENSG00000100197	CYP2D6	ENSG00000065923	SLC9A7	AMD1	adenosylmethionine decarboxylase 1 [Source:HGNC Symbol;Acc:457]
PIK3R3	8503	ENSG00000100243	CYB5R3	ENSG00000136643	RPS6KC1	AMELX	amelogenin, X-linked [Source:HGNC Symbol;Acc:461]
APBB1	322	ENSG00000100299	ARSA	ENSG00000145348	TBCK	AMELY	amelogenin, Y-linked [Source:HGNC Symbol;Acc:462]
LYN	4067	ENSG00000100346	CACNA1I	ENSG00000166426	CRABP1	AMH	anti-Mullerian hormone [Source:HGNC Symbol;Acc:464]
GRIN2D	2906	ENSG00000100385	IL2RB	ENSG00000103507	BCKDK	AMHR2	anti-Mullerian hormone receptor, type II [Source:HGNC Symbol;Acc:465]
GSTP1	2950	ENSG00000100429	HDAC10	ENSG00000092439	TRPM7	AMICA1	adhesion molecule, interacts with CXADR antigen 1 [Source:HGNC Symbol;Acc:19084]
GABRQ	55879	ENSG00000100433	KCNK10	ENSG00000101255	TRIB3	AMOT	angiomotin [Source:HGNC Symbol;Acc:17810]
UGCG	7357	ENSG00000100577	GSTZ1	ENSG00000152332	UHMK1	AMPD1	adenosine monophosphate deaminase 1 [Source:HGNC Symbol;Acc:468]
GABRA3	2556	ENSG00000100612	DHRS7	ENSG00000175087	PDIK1L	AMPD2	adenosine monophosphate deaminase 2 [Source:HGNC Symbol;Acc:469]
PTGS1	5742	ENSG00000100644	HIF1A	ENSG00000196182	STK40	AMPD3	adenosine monophosphate deaminase 3 [Source:HGNC Symbol;Acc:470]
GABRA5	2558	ENSG00000100652	SLC10A1	ENSG00000180251	SLC9A4	AMTN	amelotin [Source:HGNC Symbol;Acc:33188]
GABRA1	2554	ENSG00000100739	BDKRB1	ENSG00000182580	EPHB3	AMY1A	amylase, alpha 1A (salivary) [Source:HGNC Symbol;Acc:474]
TOP1	7150	ENSG00000100784	RPS6KA5	ENSG00000140538	NTRK3	AMY1B	amylase, alpha 1B (salivary) [Source:HGNC Symbol;Acc:475]
PIM1	5292	ENSG00000100804	PSMB5	ENSG00000139625	MAP3K12	AMY1C	amylase, alpha 1C (salivary) [Source:HGNC Symbol;Acc:476]
DRD3	1814	ENSG00000100823	APEX1	ENSG00000185386	MAPK11	AMY2A	amylase, alpha 2A (pancreatic) [Source:HGNC Symbol;Acc:477]
IL2	3558	ENSG00000100867	DHRS2	ENSG00000162733	DDR2	AMY2B	amylase, alpha 2B (pancreatic) [Source:HGNC Symbol;Acc:478]
AHR	196	ENSG00000100983	GSS	ENSG00000077092	RARB	ANG	angiogenin, ribonuclease, RNase A family, 5 [Source:HGNC Symbol;Acc:483]
ERBB4	2066	ENSG00000100985	MMP9	ENSG00000105650	PDE4C	ANGPT1	angiopoietin 1 [Source:HGNC Symbol;Acc:484]
FSHR	2492	ENSG00000100997	ABHD12	ENSG00000131203	IDO1	ANGPT2	angiopoietin 2 [Source:HGNC Symbol;Acc:485]
ALOX5AP	241	ENSG00000101017	CD40	ENSG00000164037	SLC9B1	ANGPT4	angiopoietin 4 [Source:HGNC Symbol;Acc:487]
RXRG	6258	ENSG00000101076	HNF4A	ENSG00000275342	PRAG1	ANGPTL1	angiopoietin-like 1 [Source:HGNC Symbol;Acc:489]
PRSS2	5645	ENSG00000101109	STK4			ANGPTL2	angiopoietin-like 2 [Source:HGNC Symbol;Acc:490]
ADRA1B	147	ENSG00000101162	TUBB1			ANGPTL3	angiopoietin-like 3 [Source:HGNC Symbol;Acc:491]
ITPA	3704	ENSG00000101180	HRH3			ANGPTL4	angiopoietin-like 4 [Source:HGNC Symbol;Acc:16039]
OPRL1	4987	ENSG00000101187	SLCO4A1			ANGPTL6	angiopoietin-like 6 [Source:HGNC Symbol;Acc:23140]
AKT3	10000	ENSG00000101188	NTSR1			ANGPTL7	angiopoietin-like 7 [Source:HGNC Symbol;Acc:24078]
RPS6KB1	6198	ENSG00000101204	CHRNA4			ANKFN1	NA
BDNF	627	ENSG00000101213	PTK6			ANKK1	ankyrin repeat and kinase domain containing 1 [Source:HGNC Symbol;Acc:21027]
TLR2	7097	ENSG00000101266	CSNK2A1			ANKRD30B	NA
PAK1	5058	ENSG00000101306	MYLK2			ANKS1B	NA
IFNB1	3456	ENSG00000101336	HCK			ANO1	NA
CCR4	1233	ENSG00000101349	PAK7			ANO2	NA
CTNNB1	1499	ENSG00000101680	LAMA1			ANPEP	alanyl (membrane) aminopeptidase [Source:HGNC Symbol;Acc:500]
GABRG3	2567	ENSG00000101782	RIOK3			ANTXR2	anthrax toxin receptor 2 [Source:HGNC Symbol;Acc:21732]
KCNJ10	3766	ENSG00000101846	STS			ANXA1	annexin A1 [Source:HGNC Symbol;Acc:533]
MPO	4353	ENSG00000101868	POLA1			ANXA2	annexin A2 [Source:HGNC Symbol;Acc:537]
HTT	3064	ENSG00000101966	XIAP			ANXA5	NA
BRD4	23476	ENSG00000102001	CACNA1F			AOAH	acyloxyacyl hydrolase (neutrophil) [Source:HGNC Symbol;Acc:548]
ITGB2	3689	ENSG00000102010	BMX			AOC1	amine oxidase, copper containing 1 [Source:HGNC Symbol;Acc:80]
PAH	5053	ENSG00000102096	PIM2			AOC2	amine oxidase, copper containing 2 (retina-specific) [Source:HGNC Symbol;Acc:549]
PTGDR	5729	ENSG00000102225	CDK16			AOC3	amine oxidase, copper containing 3 [Source:HGNC Symbol;Acc:550]
ITGA4	3676	ENSG00000102245	CD40LG			AOPEP	NA
DNASE1L3	1776	ENSG00000102312	PORCN			AOX1	aldehyde oxidase 1 [Source:HGNC Symbol;Acc:553]
GCK	2645	ENSG00000102393	GLA			APAF1	apoptotic peptidase activating factor 1 [Source:HGNC Symbol;Acc:576]
ACHE	43	ENSG00000102468	HTR2A			APBA1	NA
PMS2	5395	ENSG00000102524	TNFSF13B			APBB1	NA
RRM2	6241	ENSG00000102539	MLNR			APC	NA
CSF2RA	1438	ENSG00000102572	STK24			APCS	amyloid P component, serum [Source:HGNC Symbol;Acc:584]
IFNG	3458	ENSG00000102755	FLT1			APEH	NA
CCKBR	887	ENSG00000102796	DHRS12			APEX1	APEX nuclease (multifunctional DNA repair enzyme) 1 [Source:HGNC Symbol;Acc:587]
APAF1	317	ENSG00000102854	MSLN			APH1A	APH1A gamma secretase subunit [Source:HGNC Symbol;Acc:29509]
EDNRB	1910	ENSG00000102882	MAPK3			APH1B	APH1B gamma secretase subunit [Source:HGNC Symbol;Acc:24080]
CDK1	983	ENSG00000102967	DHODH			APLF	NA
IL2RG	3561	ENSG00000102996	MMP15			APLN	apelin [Source:HGNC Symbol;Acc:16665]
PTGES3	10728	ENSG00000103222	ABCC1			APLNR	apelin receptor [Source:HGNC Symbol;Acc:339]
MAGEA3	4102	ENSG00000103257	SLC7A5			APLP1	amyloid beta (A4) precursor-like protein 1 [Source:HGNC Symbol;Acc:597]
COMT	1312	ENSG00000103546	SLC6A2			APOA1	apolipoprotein A-I [Source:HGNC Symbol;Acc:600]
F11	2160	ENSG00000103642	LACTB			APOA1BP	apolipoprotein A-I binding protein [Source:HGNC Symbol;Acc:18453]
BCL2	596	ENSG00000103653	CSK			APOA2	apolipoprotein A-II [Source:HGNC Symbol;Acc:601]
PRPS1	5631	ENSG00000103855	CD276			APOA4	apolipoprotein A-IV [Source:HGNC Symbol;Acc:602]
MTOR	2475	ENSG00000104205	SGK3			APOA5	apolipoprotein A-V [Source:HGNC Symbol;Acc:17288]
ALB	213	ENSG00000104267	CA2			APOB	apolipoprotein B [Source:HGNC Symbol;Acc:603]
CAPN10	11132	ENSG00000104312	RIPK2			APOBEC3A	apolipoprotein B mRNA editing enzyme, catalytic polypeptide-like 3A [Source:HGNC Symbol;Acc:17343]
IDO2	169355	ENSG00000104321	TRPA1			APOBEC3B	NA
NDUFB2	4708	ENSG00000104365	IKBKB			APOBEC3F	NA
TNFSF13	8741	ENSG00000104368	PLAT			APOBEC3G	apolipoprotein B mRNA editing enzyme, catalytic polypeptide-like 3G [Source:HGNC Symbol;Acc:17357]
KIT	3815	ENSG00000104375	STK3			APOC1	apolipoprotein C-I [Source:HGNC Symbol;Acc:607]
AVPR1A	552	ENSG00000104549	SQLE			APOC2	apolipoprotein C-II [Source:HGNC Symbol;Acc:609]
PSMB4	5692	ENSG00000104687	GSR			APOC3	apolipoprotein C-III [Source:HGNC Symbol;Acc:610]
PGR	5241	ENSG00000104689	TNFRSF10A			APOC4-APOC2	APOC4-APOC2 readthrough (NMD candidate) [Source:HGNC Symbol;Acc:44426]
GLP1R	2740	ENSG00000104774	MAN2B1			APOD	apolipoprotein D [Source:HGNC Symbol;Acc:612]
POLB	5423	ENSG00000104783	KCNN4			APOE	apolipoprotein E [Source:HGNC Symbol;Acc:613]
PDCD1	5133	ENSG00000104814	MAP4K1			APOF	apolipoprotein F [Source:HGNC Symbol;Acc:615]
KCNK10	54207	ENSG00000104833	TUBB4A			APOH	apolipoprotein H (beta-2-glycoprotein I) [Source:HGNC Symbol;Acc:616]
NR3C2	4306	ENSG00000104894	CD37			APOL1	apolipoprotein L, 1 [Source:HGNC Symbol;Acc:618]
SI	6476	ENSG00000104921	FCER2			APOM	apolipoprotein M [Source:HGNC Symbol;Acc:13916]
VSIR	64115	ENSG00000104936	DMPK			APOO	apolipoprotein O [Source:HGNC Symbol;Acc:28727]
RRP7A	27341	ENSG00000105146	AURKC			APP	amyloid beta (A4) precursor protein [Source:HGNC Symbol;Acc:620]
DNMT1	1786	ENSG00000105173	CCNE1			APRT	NA
C3AR1	719	ENSG00000105204	DYRK1B			AQP1	aquaporin 1 (Colton blood group) [Source:HGNC Symbol;Acc:633]
INSR	3643	ENSG00000105221	AKT2			AQP10	NA
BAZ2B	29994	ENSG00000105287	PRKD2			AQP2	NA
PSMB2	5690	ENSG00000105329	TGFB1			AQP3	NA
ABCC1	4363	ENSG00000105383	CD33			AQP4	aquaporin 4 [Source:HGNC Symbol;Acc:637]
HPSE	10855	ENSG00000105388	CEACAM5			AQP5	NA
ROS1	6098	ENSG00000105397	TYK2			AQP6	NA
SLC23A1	9963	ENSG00000105398	SULT2A1			AQP7	NA
CASP9	842	ENSG00000105409	ATP1A3			AQP8	NA
SCN1A	6323	ENSG00000105464	GRIN2D			AQP9	NA
ASIC3	9311	ENSG00000105613	MAST1			AR	androgen receptor [Source:HGNC Symbol;Acc:644]
KCNJ11	3767	ENSG00000105639	JAK3			ARAF	v-raf murine sarcoma 3611 viral oncogene homolog [Source:HGNC Symbol;Acc:646]
NR5A2	2494	ENSG00000105650	PDE4C			ARAP2	NA
GRIN3B	116444	ENSG00000105675	ATP4A			AREG	amphiregulin [Source:HGNC Symbol;Acc:651]
GRIA1	2890	ENSG00000105695	MAG			AREGB	amphiregulin B [Source:HGNC Symbol;Acc:34509]
BTK	695	ENSG00000105697	HAMP			ARF6	NA
FAAH	2166	ENSG00000105723	GSK3A			ARG1	NA
SOST	50964	ENSG00000105737	GRIK5			ARG2	NA
SIK2	23235	ENSG00000105810	CDK6			ARHGAP12	NA
SLC2A1	6513	ENSG00000105851	PIK3CG			ARHGEF28	NA
FGF2	2247	ENSG00000105852	PON3			ARID1A	NA
MAPK3	5595	ENSG00000105854	PON2			ARID5B	NA
HCRTR1	3061	ENSG00000105976	MET			ARMS2	NA
ADK	132	ENSG00000106123	EPHB6			ARNT	aryl hydrocarbon receptor nuclear translocator [Source:HGNC Symbol;Acc:700]
FHIT	2272	ENSG00000106128	GHRHR			ARRB1	NA
GABRB2	2561	ENSG00000106211	HSPB1			ARRB2	NA
TACR1	6869	ENSG00000106258	CYP3A5			ARSA	arylsulfatase A [Source:HGNC Symbol;Acc:713]
MAP4K5	11183	ENSG00000106348	IMPDH1			ARSB	NA
NAT2	10	ENSG00000106546	AHR			ARSG	arylsulfatase G [Source:HGNC Symbol;Acc:24102]
HTR4	3360	ENSG00000106688	SLC1A1			ARSI	arylsulfatase family, member I [Source:HGNC Symbol;Acc:32521]
PIM3	415116	ENSG00000106799	TGFBR1			ART1	ADP-ribosyltransferase 1 [Source:HGNC Symbol;Acc:723]
TSHR	7253	ENSG00000106804	C5			ART4	ADP-ribosyltransferase 4 (Dombrock blood group) [Source:HGNC Symbol;Acc:726]
ABCA1	19	ENSG00000106991	ENG			ARTN	artemin [Source:HGNC Symbol;Acc:727]
CNR2	1269	ENSG00000107140	TESK1			ASGR1	asialoglycoprotein receptor 1 [Source:HGNC Symbol;Acc:742]
ADRA2C	152	ENSG00000107159	CA9			ASIC1	acid-sensing (proton-gated) ion channel 1 [Source:HGNC Symbol;Acc:100]
RAD54L	8438	ENSG00000107165	TYRP1			ASIC2	acid-sensing (proton-gated) ion channel 2 [Source:HGNC Symbol;Acc:99]
S1PR3	1903	ENSG00000107643	MAPK8			ASIC3	acid-sensing (proton-gated) ion channel 3 [Source:HGNC Symbol;Acc:101]
OPRK1	4986	ENSG00000107854	TNKS2			ASIC4	NA
SREBF1	6720	ENSG00000107984	DKK1			ASIC5	acid-sensing (proton-gated) ion channel family member 5 [Source:HGNC Symbol;Acc:17537]
RYR1	6261	ENSG00000108242	CYP2C18			ASIP	agouti signaling protein [Source:HGNC Symbol;Acc:745]
KCNH2	3757	ENSG00000108405	P2RX1			ASL	NA
CD19	930	ENSG00000108443	RPS6KB1			ASNS	NA
GSK3B	2932	ENSG00000108556	CHRNE			ASPG	NA
GABRB1	2560	ENSG00000108576	SLC6A4			ASPH	NA
APBA1	320	ENSG00000108602	ALDH3A1			ASPN	asporin [Source:HGNC Symbol;Acc:14872]
PLG	5340	ENSG00000108691	CCL2			ASS1	NA
SCN9A	6335	ENSG00000108786	HSD17B1			ASXL1	NA
OPRM1	4988	ENSG00000108840	HDAC5			ATAD2	NA
FTO	79068	ENSG00000108846	ABCC3			ATAD2B	NA
GNAQ	2776	ENSG00000108984	MAP2K6			ATAD5	NA
CD3G	917	ENSG00000109016	DHRS7B			ATAT1	NA
TGM2	7052	ENSG00000109099	PMP22			ATF1	activating transcription factor 1 [Source:HGNC Symbol;Acc:783]
PDE3B	5140	ENSG00000109158	GABRA4			ATF2	NA
CALCR	799	ENSG00000109163	GNRHR			ATF3	NA
AURKC	6795	ENSG00000109181	UGT2B10			ATF4	NA
NOS2	4843	ENSG00000109193	SULT1E1			ATG16L1	NA
GCGR	2642	ENSG00000109320	NFKB1			ATG4B	autophagy related 4B, cysteine peptidase [Source:HGNC Symbol;Acc:20790]
ADRA1D	146	ENSG00000109339	MAPK10			ATG4C	autophagy related 4C, cysteine peptidase [Source:HGNC Symbol;Acc:16040]
GABRA4	2557	ENSG00000109471	IL2			ATG5	NA
TRPM3	80036	ENSG00000109610	SOD3			ATIC	5-aminoimidazole-4-carboxamide ribonucleotide formyltransferase/IMP cyclohydrolase [Source:HGNC Symbol;Acc:794]
GRP	2922	ENSG00000110063	DCPS			ATM	ataxia telangiectasia mutated [Source:HGNC Symbol;Acc:795]
MGAM	8972	ENSG00000110092	CCND1			ATP10A	NA
PLK1	5347	ENSG00000110148	CCKBR			ATP12A	ATPase, H+/K+ transporting, nongastric, alpha polypeptide [Source:HGNC Symbol;Acc:13816]
AURKB	9212	ENSG00000110195	FOLR1			ATP1A1	ATPase, Na+/K+ transporting, alpha 1 polypeptide [Source:HGNC Symbol;Acc:799]
SLC15A1	6564	ENSG00000110330	BIRC2			ATP1A2	ATPase, Na+/K+ transporting, alpha 2 polypeptide [Source:HGNC Symbol;Acc:800]
CCL17	6361	ENSG00000110422	HIPK3			ATP1A3	ATPase, Na+/K+ transporting, alpha 3 polypeptide [Source:HGNC Symbol;Acc:801]
PTH1R	5745	ENSG00000110448	CD5			ATP1A4	ATPase, Na+/K+ transporting, alpha 4 polypeptide [Source:HGNC Symbol;Acc:14073]
CNR1	1268	ENSG00000110628	SLC22A18			ATP1B1	ATPase, Na+/K+ transporting, beta 1 polypeptide [Source:HGNC Symbol;Acc:804]
TYRO3	7301	ENSG00000110680	CALCA			ATP1B2	ATPase, Na+/K+ transporting, beta 2 polypeptide [Source:HGNC Symbol;Acc:805]
PSMD14	10213	ENSG00000110799	VWF			ATP1B3	ATPase, Na+/K+ transporting, beta 3 polypeptide [Source:HGNC Symbol;Acc:806]
MAPK14	1432	ENSG00000110931	CAMKK2			ATP2A1	ATPase, Ca++ transporting, cardiac muscle, fast twitch 1 [Source:HGNC Symbol;Acc:811]
FFAR4	338557	ENSG00000110944	IL23A			ATP2A2	ATPase, Ca++ transporting, cardiac muscle, slow twitch 2 [Source:HGNC Symbol;Acc:812]
FKBP5	2289	ENSG00000111012	CYP27B1			ATP2A3	ATPase, Ca++ transporting, ubiquitous [Source:HGNC Symbol;Acc:813]
HTR1E	3354	ENSG00000111057	KRT18			ATP2B1	NA
RPTOR	57521	ENSG00000111142	METAP2			ATP2B2	ATPase, Ca++ transporting, plasma membrane 2 [Source:HGNC Symbol;Acc:815]
CCL2	6347	ENSG00000111144	LTA4H			ATP2B3	ATPase, Ca++ transporting, plasma membrane 3 [Source:HGNC Symbol;Acc:816]
ALAD	210	ENSG00000111275	ALDH2			ATP2B4	ATPase, Ca++ transporting, plasma membrane 4 [Source:HGNC Symbol;Acc:817]
CYP19A1	1588	ENSG00000111319	SCNN1A			ATP2C1	ATPase, Ca++ transporting, type 2C, member 1 [Source:HGNC Symbol;Acc:13211]
STAT1	6772	ENSG00000111321	LTBR			ATP2C2	ATPase, Ca++ transporting, type 2C, member 2 [Source:HGNC Symbol;Acc:29103]
NTRK2	4915	ENSG00000111424	VDR			ATP4A	ATPase, H+/K+ exchanging, alpha polypeptide [Source:HGNC Symbol;Acc:819]
PTHLH	5744	ENSG00000111537	IFNG			ATP4B	ATPase, H+/K+ exchanging, beta polypeptide [Source:HGNC Symbol;Acc:820]
BACE1	23621	ENSG00000111700	SLCO1B3			ATP5F1D	NA
NR1H3	10062	ENSG00000111816	FRK			ATP5F1E	NA
ITGB3	3690	ENSG00000111837	MAK			ATP6AP2	ATPase, H+ transporting, lysosomal accessory protein 2 [Source:HGNC Symbol;Acc:18305]
ALG10	84920	ENSG00000112033	PPARD			ATP6V1B1	ATPase, H+ transporting, lysosomal 56/58kDa, V1 subunit B1 [Source:HGNC Symbol;Acc:853]
SYT2	127833	ENSG00000112038	OPRM1			ATP6V1B2	NA
SENP7	57337	ENSG00000112062	MAPK14			ATP7A	ATPase, Cu++ transporting, alpha polypeptide [Source:HGNC Symbol;Acc:869]
CYTH2	9266	ENSG00000112096	SOD2			ATP7B	ATPase, Cu++ transporting, beta polypeptide [Source:HGNC Symbol;Acc:870]
PTGS2	5743	ENSG00000112115	IL17A			ATR	ataxia telangiectasia and Rad3 related [Source:HGNC Symbol;Acc:882]
MT-ND4	4538	ENSG00000112116	IL17F			ATRAID	all-trans retinoic acid-induced differentiation factor [Source:HGNC Symbol;Acc:24090]
RXFP4	339403	ENSG00000112144	ICK			ATRN	attractin [Source:HGNC Symbol;Acc:885]
IKZF1	10320	ENSG00000112164	GLP1R			ATRX	NA
TTR	7276	ENSG00000112294	ALDH5A1			ATXN1L	NA
PTGER3	5733	ENSG00000112312	GMNN			ATXN2	NA
IL6R	3570	ENSG00000112499	SLC22A2			AURKA	aurora kinase A [Source:HGNC Symbol;Acc:11393]
CYP17A1	1586	ENSG00000112541	PDE10A			AURKAIP1	aurora kinase A interacting protein 1 [Source:HGNC Symbol;Acc:24114]
ATP7A	538	ENSG00000112576	CCND3			AURKB	aurora kinase B [Source:HGNC Symbol;Acc:11390]
PDE2A	5138	ENSG00000112715	VEGFA			AURKC	aurora kinase C [Source:HGNC Symbol;Acc:11391]
NR1I3	9970	ENSG00000112739	PRPF4B			AVP	arginine vasopressin [Source:HGNC Symbol;Acc:894]
FGF3	2248	ENSG00000112742	TTK			AVPR1A	arginine vasopressin receptor 1A [Source:HGNC Symbol;Acc:895]
ERBB2	2064	ENSG00000112759	SLC29A1			AVPR1B	arginine vasopressin receptor 1B [Source:HGNC Symbol;Acc:896]
HDAC3	8841	ENSG00000112769	LAMA4			AVPR2	arginine vasopressin receptor 2 [Source:HGNC Symbol;Acc:897]
TUBB2B	347733	ENSG00000112964	GHR			AXIN1	NA
TNFRSF10A	8797	ENSG00000113070	HBEGF			AXIN2	axin 2 [Source:HGNC Symbol;Acc:904]
CHEK1	1111	ENSG00000113161	HMGCR			AXL	AXL receptor tyrosine kinase [Source:HGNC Symbol;Acc:905]
GRM5	2915	ENSG00000113231	PDE8B			AZGP1	alpha-2-glycoprotein 1, zinc-binding [Source:HGNC Symbol;Acc:910]
GABRG1	2565	ENSG00000113240	CLK4			AZIN1	antizyme inhibitor 1 [Source:HGNC Symbol;Acc:16432]
TGFBR1	7046	ENSG00000113263	ITK			AZU1	azurocidin 1 [Source:HGNC Symbol;Acc:913]
TPH1	7166	ENSG00000113302	IL12B			B2M	beta-2-microglobulin [Source:HGNC Symbol;Acc:914]
RAPGEF4	11069	ENSG00000113327	GABRG2			B3GAT1	NA
STK11	6794	ENSG00000113448	PDE4D			B4GALNT1	NA
PDPK1	5170	ENSG00000113494	PRLR			B4GALT1	UDP-Gal:betaGlcNAc beta 1,4- galactosyltransferase, polypeptide 1 [Source:HGNC Symbol;Acc:924]
DHFR	1719	ENSG00000113520	IL4			B4GALT2	NA
CP	1356	ENSG00000113525	IL5			BACE1	beta-site APP-cleaving enzyme 1 [Source:HGNC Symbol;Acc:933]
RXRA	6256	ENSG00000113578	FGF1			BACE2	beta-site APP-cleaving enzyme 2 [Source:HGNC Symbol;Acc:934]
IDO1	3620	ENSG00000113580	NR3C1			BACH1	NA
MCHR1	2847	ENSG00000113712	CSNK1A1			BAD	BCL2-associated agonist of cell death [Source:HGNC Symbol;Acc:936]
CYB5R2	51700	ENSG00000113721	PDGFRB			BAG6	NA
ITGB1	3688	ENSG00000113749	HRH2			BAK1	NA
ANXA1	301	ENSG00000114013	CD86			BAMBI	BMP and activin membrane-bound inhibitor [Source:HGNC Symbol;Acc:30251]
MT-ND2	4536	ENSG00000114124	GRK7			BAP1	NA
SLCO2B1	11309	ENSG00000114200	BCHE			BARD1	NA
TUBB2A	7280	ENSG00000114770	ABCC5			BAX	NA
MITF	4286	ENSG00000114859	CLCN2			BAZ2A	NA
HSP90AB1	3326	ENSG00000115008	IL1A			BAZ2B	NA
VCAM1	7412	ENSG00000115085	ZAP70			BBOX1	NA
RUNX1	861	ENSG00000115159	GPD2			BCAM	basal cell adhesion molecule (Lutheran blood group) [Source:HGNC Symbol;Acc:6722]
NELFCD	51497	ENSG00000115170	ACVR1			BCAN	brevican [Source:HGNC Symbol;Acc:23059]
KDM4C	23081	ENSG00000115221	ITGB6			BCAR1	NA
ATM	472	ENSG00000115232	ITGA4			BCAR3	NA
DKK1	22943	ENSG00000115310	RTN4			BCAT1	branched chain amino-acid transaminase 1, cytosolic [Source:HGNC Symbol;Acc:976]
FLT4	2324	ENSG00000115353	TACR1			BCAT2	NA
SGK2	10110	ENSG00000115414	FN1			BCHE	butyrylcholinesterase [Source:HGNC Symbol;Acc:983]
GLS	2744	ENSG00000115486	GGCX			BCL2	B-cell CLL/lymphoma 2 [Source:HGNC Symbol;Acc:990]
ABCC5	10057	ENSG00000115526	CHST10			BCL2A1	BCL2-related protein A1 [Source:HGNC Symbol;Acc:991]
CDKN1A	1026	ENSG00000115590	IL1R2			BCL2L1	BCL2-like 1 [Source:HGNC Symbol;Acc:992]
CDK2	1017	ENSG00000115594	IL1R1			BCL2L10	BCL2-like 10 (apoptosis facilitator) [Source:HGNC Symbol;Acc:993]
GSTA1	2938	ENSG00000115657	ABCB6			BCL2L11	NA
CA9	768	ENSG00000115661	STK16			BCL2L2	BCL2-like 2 [Source:HGNC Symbol;Acc:995]
MTNR1A	4543	ENSG00000115694	STK25			BCL2L2-PABPN1	BCL2L2-PABPN1 readthrough [Source:HGNC Symbol;Acc:42959]
AQP2	359	ENSG00000115705	TPO			BCL6	NA
HTR3D	200909	ENSG00000115758	ODC1			BCOR	NA
HNF4A	3172	ENSG00000115825	PRKD3			BCORL1	NA
SSTR2	6752	ENSG00000115884	SDC1			BCR	breakpoint cluster region [Source:HGNC Symbol;Acc:1014]
GPC3	2719	ENSG00000115977	AAK1			BDKRB1	bradykinin receptor B1 [Source:HGNC Symbol;Acc:1029]
NRIP1	8204	ENSG00000116032	GRIN3B			BDKRB2	bradykinin receptor B2 [Source:HGNC Symbol;Acc:1030]
UMOD	7369	ENSG00000116106	EPHA4			BDNF	brain-derived neurotrophic factor [Source:HGNC Symbol;Acc:1033]
ABCC10	89845	ENSG00000116141	MARK1			BDNF-AS	NA
RBP4	5950	ENSG00000116157	GPX7			BGLAP	bone gamma-carboxyglutamate (gla) protein [Source:HGNC Symbol;Acc:1043]
GABRD	2563	ENSG00000116329	OPRD1			BGN	biglycan [Source:HGNC Symbol;Acc:1044]
HRH3	11255	ENSG00000116478	HDAC1			BHLHE40	NA
VIPR2	7434	ENSG00000116711	PLA2G4A			BHMT	betaine--homocysteine S-methyltransferase [Source:HGNC Symbol;Acc:1047]
EPHA2	1969	ENSG00000116783	TNNI3K			BHMT2	betaine--homocysteine S-methyltransferase 2 [Source:HGNC Symbol;Acc:1048]
CHRNA9	55584	ENSG00000116824	CD2			BICD1	bicaudal D homolog 1 (Drosophila) [Source:HGNC Symbol;Acc:1049]
PIK3C2G	5288	ENSG00000117013	KCNQ4			BIRC2	baculoviral IAP repeat containing 2 [Source:HGNC Symbol;Acc:590]
CD6	923	ENSG00000117020	AKT3			BIRC3	baculoviral IAP repeat containing 3 [Source:HGNC Symbol;Acc:591]
HTR1B	3351	ENSG00000117215	PLA2G2D			BIRC5	baculoviral IAP repeat containing 5 [Source:HGNC Symbol;Acc:593]
HDAC10	83933	ENSG00000117362	APH1A			BIRC7	NA
LPL	4023	ENSG00000117400	MPL			BIRC8	baculoviral IAP repeat containing 8 [Source:HGNC Symbol;Acc:14878]
HIF1A	3091	ENSG00000117448	AKR1A1			BLK	B lymphoid tyrosine kinase [Source:HGNC Symbol;Acc:1057]
CHRNA10	57053	ENSG00000117480	FAAH			BLM	Bloom syndrome, RecQ helicase-like [Source:HGNC Symbol;Acc:1058]
ACE	1636	ENSG00000117507	FMO6P			BLVRA	NA
IL1A	3552	ENSG00000117525	F3			BLVRB	NA
DDIT3	1649	ENSG00000117586	TNFSF4			BMP1	bone morphogenetic protein 1 [Source:HGNC Symbol;Acc:1067]
KAT2A	2648	ENSG00000117594	HSD11B1			BMP10	bone morphogenetic protein 10 [Source:HGNC Symbol;Acc:20869]
NEK2	4751	ENSG00000117601	SERPINC1			BMP15	bone morphogenetic protein 15 [Source:HGNC Symbol;Acc:1068]
CAMK2D	817	ENSG00000117650	NEK2			BMP2	bone morphogenetic protein 2 [Source:HGNC Symbol;Acc:1069]
TRPM4	54795	ENSG00000117676	RPS6KA1			BMP2K	BMP2 inducible kinase [Source:HGNC Symbol;Acc:18041]
GRM3	2913	ENSG00000117971	CHRNB4			BMP3	bone morphogenetic protein 3 [Source:HGNC Symbol;Acc:1070]
IL17A	3605	ENSG00000117984	CTSD			BMP4	bone morphogenetic protein 4 [Source:HGNC Symbol;Acc:1071]
TUBA1C	84790	ENSG00000118046	STK11			BMP5	bone morphogenetic protein 5 [Source:HGNC Symbol;Acc:1072]
APEX1	328	ENSG00000118058	KMT2A			BMP6	bone morphogenetic protein 6 [Source:HGNC Symbol;Acc:1073]
TUBB8	347688	ENSG00000118113	MMP8			BMP7	bone morphogenetic protein 7 [Source:HGNC Symbol;Acc:1074]
CD22	933	ENSG00000118271	TTR			BMP8A	bone morphogenetic protein 8a [Source:HGNC Symbol;Acc:21650]
EIF4A1	1973	ENSG00000118298	CA14			BMP8B	bone morphogenetic protein 8b [Source:HGNC Symbol;Acc:1075]
NOS3	4846	ENSG00000118432	CNR1			BMPER	BMP binding endothelial regulator [Source:HGNC Symbol;Acc:24154]
ANKK1	255239	ENSG00000118514	ALDH8A1			BMPR1A	bone morphogenetic protein receptor, type IA [Source:HGNC Symbol;Acc:1076]
GUCY1B2	2974	ENSG00000118523	CTGF			BMPR1B	bone morphogenetic protein receptor, type IB [Source:HGNC Symbol;Acc:1077]
STK36	27148	ENSG00000118777	ABCG2			BMPR2	bone morphogenetic protein receptor, type II (serine/threonine kinase) [Source:HGNC Symbol;Acc:1078]
TESK2	10420	ENSG00000118785	SPP1			BMX	BMX non-receptor tyrosine kinase [Source:HGNC Symbol;Acc:1079]
APOA1	335	ENSG00000118971	CCND2			BOC	BOC cell adhesion associated, oncogene regulated [Source:HGNC Symbol;Acc:17173]
CYSLTR1	10800	ENSG00000119004	CYP20A1			BOLA1	bolA family member 1 [Source:HGNC Symbol;Acc:24263]
GJC3	349149	ENSG00000119535	CSF3R			BOLA3	bolA family member 3 [Source:HGNC Symbol;Acc:24415]
S100A12	6283	ENSG00000119630	PGF			BPHL	biphenyl hydrolase-like (serine hydrolase) [Source:HGNC Symbol;Acc:1094]
FFAR2	2867	ENSG00000119699	TGFB3			BPI	bactericidal/permeability-increasing protein [Source:HGNC Symbol;Acc:1095]
EIF2B1	1967	ENSG00000119711	ALDH6A1			BPIFA1	BPI fold containing family A, member 1 [Source:HGNC Symbol;Acc:15749]
IGF1	3479	ENSG00000119715	ESRRB			BPIFA2	BPI fold containing family A, member 2 [Source:HGNC Symbol;Acc:16203]
NFKB2	4791	ENSG00000119772	DNMT3A			BPIFB1	BPI fold containing family B, member 1 [Source:HGNC Symbol;Acc:16108]
SIGMAR1	10280	ENSG00000119782	FKBP1B			BPIFB2	BPI fold containing family B, member 2 [Source:HGNC Symbol;Acc:16177]
ESR1	2099	ENSG00000119888	EPCAM			BPIFB3	BPI fold containing family B, member 3 [Source:HGNC Symbol;Acc:16178]
MAP2K2	5605	ENSG00000120088	CRHR1			BPIFB4	BPI fold containing family B, member 4 [Source:HGNC Symbol;Acc:16179]
TNFRSF8	943	ENSG00000120156	TEK			BPIFB6	BPI fold containing family B, member 6 [Source:HGNC Symbol;Acc:16504]
NPC1	4864	ENSG00000120217	CD274			BPIFC	BPI fold containing family C [Source:HGNC Symbol;Acc:16503]
LOH19CR1	8378	ENSG00000120235	IFNA6			BPNT1	3'(2'), 5'-bisphosphate nucleotidase 1 [Source:HGNC Symbol;Acc:1096]
PTPRC	5788	ENSG00000120242	IFNA8			BPTF	NA
HDAC8	55869	ENSG00000120251	GRIA2			BRAF	v-raf murine sarcoma viral oncogene homolog B [Source:HGNC Symbol;Acc:1097]
KCNK9	51305	ENSG00000120659	TNFSF11			BRCA1	breast cancer 1, early onset [Source:HGNC Symbol;Acc:1100]
PIK3R6	146850	ENSG00000120889	TNFRSF10B			BRCA2	NA
IL2RB	3560	ENSG00000120899	PTK2B			BRD1	NA
CYP2B6	1555	ENSG00000120903	CHRNA2			BRD2	bromodomain containing 2 [Source:HGNC Symbol;Acc:1103]
SLC6A2	6530	ENSG00000120907	ADRA1A			BRD3	bromodomain containing 3 [Source:HGNC Symbol;Acc:1104]
LIPE	3991	ENSG00000120915	EPHX2			BRD4	bromodomain containing 4 [Source:HGNC Symbol;Acc:13575]
TAC1	6863	ENSG00000120949	TNFRSF8			BRD7	NA
HKDC1	80201	ENSG00000121270	ABCC11			BRD9	NA
NR1D1	9572	ENSG00000121351	IAPP			BRDT	bromodomain, testis-specific [Source:HGNC Symbol;Acc:1105]
ERCC1	2067	ENSG00000121361	KCNJ8			BRPF1	NA
DCTD	1635	ENSG00000121594	CD80			BRPF3	bromodomain and PHD finger containing, 3 [Source:HGNC Symbol;Acc:14256]
PLA2G4A	5321	ENSG00000121691	CAT			BRS3	bombesin-like receptor 3 [Source:HGNC Symbol;Acc:1113]
CKM	1158	ENSG00000121764	HCRTR1			BRSK1	BR serine/threonine kinase 1 [Source:HGNC Symbol;Acc:18994]
SSTR4	6754	ENSG00000121807	CCR2			BRSK2	BR serine/threonine kinase 2 [Source:HGNC Symbol;Acc:11405]
HCAR1	27198	ENSG00000121853	GHSR			BSG	basigin (Ok blood group) [Source:HGNC Symbol;Acc:1116]
MS4A1	931	ENSG00000121879	PIK3CA			BSPH1	binder of sperm protein homolog 1 [Source:HGNC Symbol;Acc:33906]
GBA	2629	ENSG00000121933	ADORA3			BST1	bone marrow stromal cell antigen 1 [Source:HGNC Symbol;Acc:1118]
SSTR1	6751	ENSG00000121966	CXCR4			BST2	bone marrow stromal cell antigen 2 [Source:HGNC Symbol;Acc:1119]
HDAC7	51564	ENSG00000122025	FLT3			BTC	betacellulin [Source:HGNC Symbol;Acc:1121]
GABRB3	2562	ENSG00000122194	PLG			BTD	biotinidase [Source:HGNC Symbol;Acc:1122]
TEK	7010	ENSG00000122420	PTGFR			BTF3P11	NA
GRIA2	2891	ENSG00000122641	INHBA			BTK	Bruton agammaglobulinemia tyrosine kinase [Source:HGNC Symbol;Acc:1133]
SLC6A3	6531	ENSG00000122863	CHST3			BTLA	B and T lymphocyte associated [Source:HGNC Symbol;Acc:21087]
PTGIR	5739	ENSG00000122966	CIT			BTN1A1	butyrophilin, subfamily 1, member A1 [Source:HGNC Symbol;Acc:1135]
NPM1	4869	ENSG00000123143	PKN1			BTN3A1	butyrophilin, subfamily 3, member A1 [Source:HGNC Symbol;Acc:1138]
SMO	6608	ENSG00000123179	EBPL			BTN3A2	butyrophilin, subfamily 3, member A2 [Source:HGNC Symbol;Acc:1139]
TP73	7161	ENSG00000123191	ATP7B			BTN3A3	butyrophilin, subfamily 3, member A3 [Source:HGNC Symbol;Acc:1140]
HRAS	3265	ENSG00000123201	GUCY1B2			BTNL8	butyrophilin-like 8 [Source:HGNC Symbol;Acc:26131]
PLAUR	5329	ENSG00000123374	CDK2			BUB1	BUB1 mitotic checkpoint serine/threonine kinase [Source:HGNC Symbol;Acc:1148]
BDKRB1	623	ENSG00000123505	AMD1			BUB1B	BUB1 mitotic checkpoint serine/threonine kinase B [Source:HGNC Symbol;Acc:1149]
FOLH1	2346	ENSG00000123561	SERPINA7			C10orf54	chromosome 10 open reading frame 54 [Source:HGNC Symbol;Acc:30085]
KCNN2	3781	ENSG00000123595	RAB9A			C10ORF67	NA
APH1B	83464	ENSG00000124089	MC3R			C11ORF65	NA
ASXL1	171023	ENSG00000124302	CHST8			C11orf83	chromosome 11 open reading frame 83 [Source:HGNC Symbol;Acc:34399]
PDE4A	5141	ENSG00000124574	ABCC10			C12orf39	chromosome 12 open reading frame 39 [Source:HGNC Symbol;Acc:28139]
PDE4D	5144	ENSG00000124588	NQO2			C16orf89	chromosome 16 open reading frame 89 [Source:HGNC Symbol;Acc:28687]
FRK	2444	ENSG00000124610	HIST1H1A			C17orf72	chromosome 17 open reading frame 72 [Source:HGNC Symbol;Acc:25673]
IL4	3565	ENSG00000124784	RIOK1			C17orf99	chromosome 17 open reading frame 99 [Source:HGNC Symbol;Acc:34490]
ATXN2	6311	ENSG00000124882	EREG			C19orf10	chromosome 19 open reading frame 10 [Source:HGNC Symbol;Acc:16948]
GRPR	2925	ENSG00000125255	SLC10A2			C1QA	complement component 1, q subcomponent, A chain [Source:HGNC Symbol;Acc:1241]
ME3	10873	ENSG00000125257	ABCC4			C1QB	complement component 1, q subcomponent, B chain [Source:HGNC Symbol;Acc:1242]
GSK3A	2931	ENSG00000125384	PTGER2			C1QC	complement component 1, q subcomponent, C chain [Source:HGNC Symbol;Acc:1245]
HTR6	3362	ENSG00000125388	GRK4			C1QL1	complement component 1, q subcomponent-like 1 [Source:HGNC Symbol;Acc:24182]
PTGIS	5740	ENSG00000125498	KIR2DL1			C1QL2	complement component 1, q subcomponent-like 2 [Source:HGNC Symbol;Acc:24181]
IL12B	3593	ENSG00000125508	SRMS			C1QTNF5	C1q and tumor necrosis factor related protein 5 [Source:HGNC Symbol;Acc:14344]
P2RY12	64805	ENSG00000125510	OPRL1			C1QTNF6	C1q and tumor necrosis factor related protein 6 [Source:HGNC Symbol;Acc:14343]
SLC1A1	6505	ENSG00000125538	IL1B			C1QTNF8	C1q and tumor necrosis factor related protein 8 [Source:HGNC Symbol;Acc:31374]
RARA	5914	ENSG00000125551	PLGLB2			C1QTNF9	C1q and tumor necrosis factor related protein 9 [Source:HGNC Symbol;Acc:28732]
PNP	4860	ENSG00000125675	GRIA3			C1QTNF9B	C1q and tumor necrosis factor related protein 9B [Source:HGNC Symbol;Acc:34072]
IGF1R	3480	ENSG00000125726	CD70			C1R	complement component 1, r subcomponent [Source:HGNC Symbol;Acc:1246]
L3MBTL3	84456	ENSG00000125735	TNFSF14			C1RL	complement component 1, r subcomponent-like [Source:HGNC Symbol;Acc:21265]
HSP90AA1	3320	ENSG00000125834	STK35			C1S	complement component 1, s subcomponent [Source:HGNC Symbol;Acc:1247]
CHRM4	1132	ENSG00000125910	S1PR4			C2	complement component 2 [Source:HGNC Symbol;Acc:1248]
CD40LG	959	ENSG00000126067	PSMB2			C2orf40	chromosome 2 open reading frame 40 [Source:HGNC Symbol;Acc:24642]
CDK18	5129	ENSG00000126218	F10			C3	complement component 3 [Source:HGNC Symbol;Acc:1318]
CHRNA4	1137	ENSG00000126266	FFAR1			C3AR1	complement component 3a receptor 1 [Source:HGNC Symbol;Acc:1319]
ANO1	55107	ENSG00000126351	THRA			C4A	complement component 4A (Rodgers blood group) [Source:HGNC Symbol;Acc:1323]
GABRR3	200959	ENSG00000126583	PRKCG			C4B	complement component 4B (Chido blood group) [Source:HGNC Symbol;Acc:1324]
PLAU	5328	ENSG00000126895	AVPR2			C4BPA	complement component 4 binding protein, alpha [Source:HGNC Symbol;Acc:1325]
TRPM2	7226	ENSG00000126934	MAP2K2			C4BPB	complement component 4 binding protein, beta [Source:HGNC Symbol;Acc:1328]
GABRP	2568	ENSG00000127318	IL22			C5	complement component 5 [Source:HGNC Symbol;Acc:1331]
SLC12A3	6559	ENSG00000127334	DYRK2			C5AR1	complement component 5a receptor 1 [Source:HGNC Symbol;Acc:1338]
IL13RA2	3598	ENSG00000127554	GFER			C5AR2	complement component 5a receptor 2 [Source:HGNC Symbol;Acc:4527]
TFPI	7035	ENSG00000127948	POR			C6	complement component 6 [Source:HGNC Symbol;Acc:1339]
MT-ND1	4535	ENSG00000128039	SRD5A3			C6orf120	chromosome 6 open reading frame 120 [Source:HGNC Symbol;Acc:21247]
TSHB	7252	ENSG00000128052	KDR			C6orf15	chromosome 6 open reading frame 15 [Source:HGNC Symbol;Acc:13927]
KCNB2	9312	ENSG00000128059	PPAT			C6orf25	chromosome 6 open reading frame 25 [Source:HGNC Symbol;Acc:13937]
SERPINE1	5054	ENSG00000128271	ADORA2A			C7	complement component 7 [Source:HGNC Symbol;Acc:1346]
FYN	2534	ENSG00000128602	SMO			C8A	complement component 8, alpha polypeptide [Source:HGNC Symbol;Acc:1352]
VIP	7432	ENSG00000128655	PDE11A			C8B	complement component 8, beta polypeptide [Source:HGNC Symbol;Acc:1353]
PPP3CA	5530	ENSG00000128829	EIF2AK4			C8G	complement component 8, gamma polypeptide [Source:HGNC Symbol;Acc:1354]
TUBA4A	7277	ENSG00000128917	DLL4			C8ORF34	NA
KCNQ2	3785	ENSG00000128918	ALDH1A2			C8orf44-SGK3	C8orf44-SGK3 readthrough [Source:HGNC Symbol;Acc:48354]
ASIC1	41	ENSG00000129214	SHBG			C9	complement component 9 [Source:HGNC Symbol;Acc:1358]
ATRX	546	ENSG00000129315	CCNT1			C9ORF72	NA
KCNJ5	3762	ENSG00000129484	PARP2			C9orf96	chromosome 9 open reading frame 96 [Source:HGNC Symbol;Acc:28669]
GRIN1	2902	ENSG00000129521	EGLN3			CA1	carbonic anhydrase I [Source:HGNC Symbol;Acc:1368]
GATM	2628	ENSG00000130304	SLC27A1			CA10	carbonic anhydrase X [Source:HGNC Symbol;Acc:1369]
MINK1	50488	ENSG00000130413	STK33			CA11	carbonic anhydrase XI [Source:HGNC Symbol;Acc:1370]
SCN10A	6336	ENSG00000130540	SULT4A1			CA12	carbonic anhydrase XII [Source:HGNC Symbol;Acc:1371]
MPL	4352	ENSG00000130649	CYP2E1			CA13	carbonic anhydrase XIII [Source:HGNC Symbol;Acc:14914]
TUBA3D	113457	ENSG00000130669	PAK4			CA14	carbonic anhydrase XIV [Source:HGNC Symbol;Acc:1372]
ATIC	471	ENSG00000130702	LAMA5			CA2	carbonic anhydrase II [Source:HGNC Symbol;Acc:1373]
BIRC2	329	ENSG00000130758	MAP3K10			CA3	carbonic anhydrase III, muscle specific [Source:HGNC Symbol;Acc:1374]
PRKCG	5582	ENSG00000130816	DNMT1			CA4	carbonic anhydrase IV [Source:HGNC Symbol;Acc:1375]
GABRR2	2570	ENSG00000131023	LATS1			CA5A	carbonic anhydrase VA, mitochondrial [Source:HGNC Symbol;Acc:1377]
MAP4K4	9448	ENSG00000131269	ABCB7			CA5B	carbonic anhydrase VB, mitochondrial [Source:HGNC Symbol;Acc:1378]
DDR2	4921	ENSG00000131389	SLC6A6			CA6	carbonic anhydrase VI [Source:HGNC Symbol;Acc:1380]
GHR	2690	ENSG00000131471	AOC3			CA7	carbonic anhydrase VII [Source:HGNC Symbol;Acc:1381]
PIK3C2B	5287	ENSG00000131686	CA6			CA8	carbonic anhydrase VIII [Source:HGNC Symbol;Acc:1382]
GHRHR	2692	ENSG00000131747	TOP2A			CA9	carbonic anhydrase IX [Source:HGNC Symbol;Acc:1383]
CSNK1D	1453	ENSG00000131759	RARA			CACNA1A	calcium channel, voltage-dependent, P/Q type, alpha 1A subunit [Source:HGNC Symbol;Acc:1388]
PIK3C3	5289	ENSG00000131781	FMO5			CACNA1B	calcium channel, voltage-dependent, N type, alpha 1B subunit [Source:HGNC Symbol;Acc:1389]
HCK	3055	ENSG00000132155	RAF1			CACNA1C	calcium channel, voltage-dependent, L type, alpha 1C subunit [Source:HGNC Symbol;Acc:1390]
ALOX12	239	ENSG00000132170	PPARG			CACNA1D	calcium channel, voltage-dependent, L type, alpha 1D subunit [Source:HGNC Symbol;Acc:1391]
TRPC3	7222	ENSG00000132329	RAMP1			CACNA1E	calcium channel, voltage-dependent, R type, alpha 1E subunit [Source:HGNC Symbol;Acc:1392]
TOP2A	7153	ENSG00000132356	PRKAA1			CACNA1F	calcium channel, voltage-dependent, L type, alpha 1F subunit [Source:HGNC Symbol;Acc:1393]
PIK3CB	5291	ENSG00000132437	DDC			CACNA1G	calcium channel, voltage-dependent, T type, alpha 1G subunit [Source:HGNC Symbol;Acc:1394]
GIPR	2696	ENSG00000132639	SNAP25			CACNA1H	calcium channel, voltage-dependent, T type, alpha 1H subunit [Source:HGNC Symbol;Acc:1395]
PDE1B	5153	ENSG00000132671	SSTR4			CACNA1I	calcium channel, voltage-dependent, T type, alpha 1I subunit [Source:HGNC Symbol;Acc:1396]
ADCY9	115	ENSG00000132681	ATP1A4			CACNA1S	calcium channel, voltage-dependent, L type, alpha 1S subunit [Source:HGNC Symbol;Acc:1397]
USP9Y	8287	ENSG00000132746	ALDH3B2			CACNA2D1	calcium channel, voltage-dependent, alpha 2/delta subunit 1 [Source:HGNC Symbol;Acc:1399]
MAOB	4129	ENSG00000132964	CDK8			CACNA2D2	calcium channel, voltage-dependent, alpha 2/delta subunit 2 [Source:HGNC Symbol;Acc:1400]
GNAS	2778	ENSG00000132965	ALOX5AP			CACNA2D3	calcium channel, voltage-dependent, alpha 2/delta subunit 3 [Source:HGNC Symbol;Acc:15460]
UGT1A4	54657	ENSG00000133019	CHRM3			CACNA2D4	calcium channel, voltage-dependent, alpha 2/delta subunit 4 [Source:HGNC Symbol;Acc:20202]
YEATS4	8089	ENSG00000133059	DSTYK			CACNB1	calcium channel, voltage-dependent, beta 1 subunit [Source:HGNC Symbol;Acc:1401]
HSD11B1	3290	ENSG00000133083	DCLK1			CACNB2	calcium channel, voltage-dependent, beta 2 subunit [Source:HGNC Symbol;Acc:1402]
XDH	7498	ENSG00000133101	CCNA1			CACNB3	calcium channel, voltage-dependent, beta 3 subunit [Source:HGNC Symbol;Acc:1403]
RIPK2	8767	ENSG00000133216	EPHB2			CACNB4	calcium channel, voltage-dependent, beta 4 subunit [Source:HGNC Symbol;Acc:1404]
IL6	3569	ENSG00000133433	GSTT2B			CACNG1	calcium channel, voltage-dependent, gamma subunit 1 [Source:HGNC Symbol;Acc:1405]
P2RY6	5031	ENSG00000133731	IMPA1			CACNG2	calcium channel, voltage-dependent, gamma subunit 2 [Source:HGNC Symbol;Acc:1406]
BCAT2	587	ENSG00000133742	CA1			CACNG3	calcium channel, voltage-dependent, gamma subunit 3 [Source:HGNC Symbol;Acc:1407]
CSF2	1437	ENSG00000134057	CCNB1			CACNG4	calcium channel, voltage-dependent, gamma subunit 4 [Source:HGNC Symbol;Acc:1408]
RIPK1	8737	ENSG00000134058	CDK7			CACNG5	calcium channel, voltage-dependent, gamma subunit 5 [Source:HGNC Symbol;Acc:1409]
GLA	2717	ENSG00000134184	GSTM1			CACNG6	calcium channel, voltage-dependent, gamma subunit 6 [Source:HGNC Symbol;Acc:13625]
KCNA1	3736	ENSG00000134201	GSTM5			CACNG7	calcium channel, voltage-dependent, gamma subunit 7 [Source:HGNC Symbol;Acc:13626]
PRKD3	23683	ENSG00000134202	GSTM3			CACNG8	calcium channel, voltage-dependent, gamma subunit 8 [Source:HGNC Symbol;Acc:13628]
FGFR1	2260	ENSG00000134259	NGF			CAD	carbamoyl-phosphate synthetase 2, aspartate transcarbamylase, and dihydroorotase [Source:HGNC Symbol;Acc:1424]
PSMD2	5708	ENSG00000134318	ROCK2			CADM2	NA
SLC2A4	6517	ENSG00000134352	IL6ST			CADM3	cell adhesion molecule 3 [Source:HGNC Symbol;Acc:17601]
HEBP1	50865	ENSG00000134460	IL2RA			CALCA	calcitonin-related polypeptide alpha [Source:HGNC Symbol;Acc:1437]
MMP8	4317	ENSG00000134489	HRH4			CALCB	calcitonin-related polypeptide beta [Source:HGNC Symbol;Acc:1438]
CAMKK2	10645	ENSG00000134538	SLCO1B1			CALCR	calcitonin receptor [Source:HGNC Symbol;Acc:1440]
ADORA2A	135	ENSG00000134602				CALCRL	calcitonin receptor-like [Source:HGNC Symbol;Acc:16709]
RPS6KA3	6197	ENSG00000134640	MTNR1B			CALM1	calmodulin 1 (phosphorylase kinase, delta) [Source:HGNC Symbol;Acc:1442]
SCN3A	6328	ENSG00000134716	CYP2J2			CALM2	calmodulin 2 (phosphorylase kinase, delta) [Source:HGNC Symbol;Acc:1445]
FPR2	2358	ENSG00000134780	DAGLA			CALM3	calmodulin 3 (phosphorylase kinase, delta) [Source:HGNC Symbol;Acc:1449]
RAC1	5879	ENSG00000134853	PDGFRA			CALR	calreticulin [Source:HGNC Symbol;Acc:1455]
MSLN	10232	ENSG00000135047	CTSL			CALU	calumenin [Source:HGNC Symbol;Acc:1458]
TSC2	7249	ENSG00000135090	TAOK3			CALY	NA
SENP1	29843	ENSG00000135226	UGT2B28			CAMK1	calcium/calmodulin-dependent protein kinase I [Source:HGNC Symbol;Acc:1459]
KCNA10	3744	ENSG00000135250	SRPK2			CAMK1D	calcium/calmodulin-dependent protein kinase ID [Source:HGNC Symbol;Acc:19341]
F2	2147	ENSG00000135312	HTR1B			CAMK1G	calcium/calmodulin-dependent protein kinase IG [Source:HGNC Symbol;Acc:14585]
B4GALNT1	2583	ENSG00000135318	NT5E			CAMK2A	calcium/calmodulin-dependent protein kinase II alpha [Source:HGNC Symbol;Acc:1460]
MELK	9833	ENSG00000135333	EPHA7			CAMK2B	calcium/calmodulin-dependent protein kinase II beta [Source:HGNC Symbol;Acc:1461]
PYGL	5836	ENSG00000135341	MAP3K7			CAMK2D	calcium/calmodulin-dependent protein kinase II delta [Source:HGNC Symbol;Acc:1462]
CDK9	1025	ENSG00000135446	CDK4			CAMK2G	calcium/calmodulin-dependent protein kinase II gamma [Source:HGNC Symbol;Acc:1463]
SMN1	6606	ENSG00000135503	ACVR1B			CAMK4	calcium/calmodulin-dependent protein kinase IV [Source:HGNC Symbol;Acc:1464]
CHRNG	1146	ENSG00000135605	TEC			CAMKK1	calcium/calmodulin-dependent protein kinase kinase 1, alpha [Source:HGNC Symbol;Acc:1469]
MBNL1	4154	ENSG00000135679	MDM2			CAMKK2	calcium/calmodulin-dependent protein kinase kinase 2, beta [Source:HGNC Symbol;Acc:1470]
TPSAB1	7177	ENSG00000135702	CHST5			CAMKV	CaM kinase-like vesicle-associated [Source:HGNC Symbol;Acc:28788]
PRL	5617	ENSG00000135766	EGLN1			CAMLG	NA
MAPK9	5601	ENSG00000135821	GLUL			CAMP	cathelicidin antimicrobial peptide [Source:HGNC Symbol;Acc:1472]
DCK	1633	ENSG00000135862	LAMC1			CANX	NA
DPYD	1806	ENSG00000135902	CHRND			CAPG	NA
IL5	3567	ENSG00000135914	HTR2B			CAPN1	calpain 1, (mu/I) large subunit [Source:HGNC Symbol;Acc:1476]
ATG5	9474	ENSG00000135929	CYP27A1			CAPN10	NA
RTN4	57142	ENSG00000136160	EDNRB			CAPN2	calpain 2, (m/II) large subunit [Source:HGNC Symbol;Acc:1479]
ABCC8	6833	ENSG00000136213	CHST12			CAPNS1	calpain, small subunit 1 [Source:HGNC Symbol;Acc:1481]
AADAT	51166	ENSG00000136235	GPNMB			CAPZA1	capping protein (actin filament) muscle Z-line, alpha 1 [Source:HGNC Symbol;Acc:1488]
KMT2A	4297	ENSG00000136244	IL6			CAPZA2	capping protein (actin filament) muscle Z-line, alpha 2 [Source:HGNC Symbol;Acc:1490]
PRMT3	10196	ENSG00000136531	SCN2A			CARD9	NA
MAGEA1	4100	ENSG00000136546	SCN7A			CARM1	coactivator-associated arginine methyltransferase 1 [Source:HGNC Symbol;Acc:23393]
CD74	972	ENSG00000136573	BLK			CARTPT	CART prepropeptide [Source:HGNC Symbol;Acc:24323]
CD3D	915	ENSG00000136634	IL10			CASK	calcium/calmodulin-dependent serine protein kinase (MAGUK family) [Source:HGNC Symbol;Acc:1497]
GABRG2	2566	ENSG00000136807	CDK9			CASP1	caspase 1, apoptosis-related cysteine peptidase [Source:HGNC Symbol;Acc:1499]
JAK1	3716	ENSG00000136875	PRPF4			CASP10	NA
TNFRSF17	608	ENSG00000136928	GABBR2			CASP12	NA
TGFBR3	7049	ENSG00000136943	CTSV			CASP14	NA
HGF	3082	ENSG00000137070	IL11RA			CASP2	caspase 2, apoptosis-related cysteine peptidase [Source:HGNC Symbol;Acc:1503]
PLK3	1263	ENSG00000137124	ALDH1B1			CASP3	caspase 3, apoptosis-related cysteine peptidase [Source:HGNC Symbol;Acc:1504]
CSF3R	1441	ENSG00000137193	PIM1			CASP4	NA
CACNA1C	775	ENSG00000137204	SLC22A7			CASP5	NA
INS	3630	ENSG00000137252	HCRTR2			CASP6	caspase 6, apoptosis-related cysteine peptidase [Source:HGNC Symbol;Acc:1507]
UGT1A1	54658	ENSG00000137267	TUBB2A			CASP7	caspase 7, apoptosis-related cysteine peptidase [Source:HGNC Symbol;Acc:1508]
CAMK2B	816	ENSG00000137275	RIPK1			CASP8	caspase 8, apoptosis-related cysteine peptidase [Source:HGNC Symbol;Acc:1509]
GALK1	2584	ENSG00000137285	TUBB2B			CASP9	caspase 9, apoptosis-related cysteine peptidase [Source:HGNC Symbol;Acc:1511]
FGFR3	2261	ENSG00000137364	TPMT			CASQ2	calsequestrin 2 (cardiac muscle) [Source:HGNC Symbol;Acc:1513]
SELP	6403	ENSG00000137491	SLCO2B1			CASR	calcium-sensing receptor [Source:HGNC Symbol;Acc:1514]
AMHR2	269	ENSG00000137509	PRCP			CAST	NA
TTK	7272	ENSG00000137571	SLCO5A1			CAT	catalase [Source:HGNC Symbol;Acc:1516]
KCNA5	3741	ENSG00000137573	SULF1			CATSPER1	cation channel, sperm associated 1 [Source:HGNC Symbol;Acc:17116]
FNTB	2342	ENSG00000137673	MMP7			CATSPER2	cation channel, sperm associated 2 [Source:HGNC Symbol;Acc:18810]
TNFSF13B	10673	ENSG00000137745	MMP13			CATSPER3	cation channel, sperm associated 3 [Source:HGNC Symbol;Acc:20819]
UGT2B7	7364	ENSG00000137752	CASP1			CATSPER4	cation channel, sperm associated 4 [Source:HGNC Symbol;Acc:23220]
UGT1A6	54578	ENSG00000137764	MAP2K5			CAV1	NA
KLK3	354	ENSG00000137843	PAK6			CBFB	NA
CHRNB2	1141	ENSG00000137845	ADAM10			CBL	NA
ADRA2B	151	ENSG00000137860	SLC28A2			CBLB	NA
GABRA2	2555	ENSG00000137869	CYP19A1			CBLC	NA
THRB	7068	ENSG00000137975	CLCA2			CBLN1	cerebellin 1 precursor [Source:HGNC Symbol;Acc:1543]
CA6	765	ENSG00000138039	LHCGR			CBLN3	cerebellin 3 precursor [Source:HGNC Symbol;Acc:20146]
BLK	640	ENSG00000138061	CYP1B1			CBLN4	cerebellin 4 precursor [Source:HGNC Symbol;Acc:16231]
GJB3	2707	ENSG00000138074	SLC5A6			CBR1	carbonyl reductase 1 [Source:HGNC Symbol;Acc:1548]
CDK4	1019	ENSG00000138109	CYP2C9			CBR3	carbonyl reductase 3 [Source:HGNC Symbol;Acc:1549]
TAAR1	134864	ENSG00000138115	CYP2C8			CBS	NA
PHKG2	5261	ENSG00000138160	KIF11			CBX1	NA
MCL1	4170	ENSG00000138356	AOX1			CCDC3	coiled-coil domain containing 3 [Source:HGNC Symbol;Acc:23813]
SSRP1	6749	ENSG00000138379	MSTN			CCDC80	coiled-coil domain containing 80 [Source:HGNC Symbol;Acc:30649]
NDUFB6	4712	ENSG00000138435	CHRNA1			CCHCR1	NA
PDE7B	27115	ENSG00000138448	ITGAV			CCK	cholecystokinin [Source:HGNC Symbol;Acc:1569]
CD80	941	ENSG00000138449	SLC40A1			CCKAR	cholecystokinin A receptor [Source:HGNC Symbol;Acc:1570]
CASR	846	ENSG00000138613	APH1B			CCKBR	cholecystokinin B receptor [Source:HGNC Symbol;Acc:1571]
CSNK1E	1454	ENSG00000138669	PRKG2			CCL1	chemokine (C-C motif) ligand 1 [Source:HGNC Symbol;Acc:10609]
NTRK3	4916	ENSG00000138685	FGF2			CCL11	chemokine (C-C motif) ligand 11 [Source:HGNC Symbol;Acc:10610]
CD274	29126	ENSG00000138696	BMPR1B			CCL13	chemokine (C-C motif) ligand 13 [Source:HGNC Symbol;Acc:10611]
MST1R	4486	ENSG00000138735	PDE5A			CCL14	chemokine (C-C motif) ligand 14 [Source:HGNC Symbol;Acc:10612]
RECQL	5965	ENSG00000138756	BMP2K			CCL15-CCL14	CCL15-CCL14 readthrough (NMD candidate) [Source:HGNC Symbol;Acc:44436]
FASN	2194	ENSG00000138769	CDKL2			CCL16	chemokine (C-C motif) ligand 16 [Source:HGNC Symbol;Acc:10614]
MERTK	10461	ENSG00000138780	GSTCD			CCL17	chemokine (C-C motif) ligand 17 [Source:HGNC Symbol;Acc:10615]
BIRC5	332	ENSG00000138814	PPP3CA			CCL18	chemokine (C-C motif) ligand 18 (pulmonary and activation-regulated) [Source:HGNC Symbol;Acc:10616]
NQO2	4835	ENSG00000138823	MTTP			CCL19	chemokine (C-C motif) ligand 19 [Source:HGNC Symbol;Acc:10617]
HDAC9	9734	ENSG00000139155	SLCO1C1			CCL2	chemokine (C-C motif) ligand 2 [Source:HGNC Symbol;Acc:10618]
HSPA8	3312	ENSG00000139567	ACVRL1			CCL20	chemokine (C-C motif) ligand 20 [Source:HGNC Symbol;Acc:10619]
KCNK2	3776	ENSG00000139610	CELA1			CCL21	chemokine (C-C motif) ligand 21 [Source:HGNC Symbol;Acc:10620]
GLRA1	2741	ENSG00000139625	MAP3K12			CCL22	chemokine (C-C motif) ligand 22 [Source:HGNC Symbol;Acc:10621]
TYMS	7298	ENSG00000139626	ITGB7			CCL23	chemokine (C-C motif) ligand 23 [Source:HGNC Symbol;Acc:10622]
ADSS2	159	ENSG00000139874	SSTR1			CCL24	chemokine (C-C motif) ligand 24 [Source:HGNC Symbol;Acc:10623]
FBXW7	55294	ENSG00000140009	ESR2			CCL25	chemokine (C-C motif) ligand 25 [Source:HGNC Symbol;Acc:10624]
EDN1	1906	ENSG00000140443	IGF1R			CCL26	chemokine (C-C motif) ligand 26 [Source:HGNC Symbol;Acc:10625]
BCL6	604	ENSG00000140459	CYP11A1			CCL27	chemokine (C-C motif) ligand 27 [Source:HGNC Symbol;Acc:10626]
EPOR	2057	ENSG00000140465	CYP1A1			CCL28	chemokine (C-C motif) ligand 28 [Source:HGNC Symbol;Acc:17700]
BGLAP	632	ENSG00000140474	ULK3			CCL3	chemokine (C-C motif) ligand 3 [Source:HGNC Symbol;Acc:10627]
KCNQ4	9132	ENSG00000140505	CYP1A2			CCL3L1	chemokine (C-C motif) ligand 3-like 1 [Source:HGNC Symbol;Acc:10628]
HDAC5	10014	ENSG00000140538	NTRK3			CCL3L3	chemokine (C-C motif) ligand 3-like 3 [Source:HGNC Symbol;Acc:30554]
PTGDR2	11251	ENSG00000140675	SLC5A2			CCL4	chemokine (C-C motif) ligand 4 [Source:HGNC Symbol;Acc:10630]
SLC22A7	10864	ENSG00000140795	MYLK3			CCL4L1	chemokine (C-C motif) ligand 4-like 1 [Source:HGNC Symbol;Acc:10631]
CREBBP	1387	ENSG00000140798	ABCC12			CCL4L2	chemokine (C-C motif) ligand 4-like 2 [Source:HGNC Symbol;Acc:24066]
PTH	5741	ENSG00000140835	CHST4			CCL5	chemokine (C-C motif) ligand 5 [Source:HGNC Symbol;Acc:10632]
TUBB4B	10383	ENSG00000140992	PDPK1			CCL7	chemokine (C-C motif) ligand 7 [Source:HGNC Symbol;Acc:10634]
ERN1	2081	ENSG00000141458	NPC1			CCL8	chemokine (C-C motif) ligand 8 [Source:HGNC Symbol;Acc:10635]
IDS	3423	ENSG00000141503	MINK1			CCN1	NA
SLCO1B1	10599	ENSG00000141510	TP53			CCN2	NA
TNC	3371	ENSG00000141551	CSNK1D			CCNA1	cyclin A1 [Source:HGNC Symbol;Acc:1577]
CIP2A	57650	ENSG00000141720	PIP4K2B			CCNA2	cyclin A2 [Source:HGNC Symbol;Acc:1578]
F9	2158	ENSG00000141736	ERBB2			CCNB1	cyclin B1 [Source:HGNC Symbol;Acc:1579]
TDP1	55775	ENSG00000141744	PNMT			CCNB2	cyclin B2 [Source:HGNC Symbol;Acc:1580]
PIK3CD	5293	ENSG00000142002	DPP9			CCNB3	cyclin B3 [Source:HGNC Symbol;Acc:18709]
MC4R	4160	ENSG00000142166	IFNAR1			CCND1	cyclin D1 [Source:HGNC Symbol;Acc:1582]
TYK2	7297	ENSG00000142168	SOD1			CCND2	cyclin D2 [Source:HGNC Symbol;Acc:1583]
SERPINA5	5104	ENSG00000142178	SIK1			CCND3	cyclin D3 [Source:HGNC Symbol;Acc:1585]
SLC12A1	6557	ENSG00000142192	APP			CCNE1	cyclin E1 [Source:HGNC Symbol;Acc:1589]
ODC1	4953	ENSG00000142208	AKT1			CCNE2	cyclin E2 [Source:HGNC Symbol;Acc:1590]
ALOX15	246	ENSG00000142319	SLC6A3			CCNG1	NA
TRPM1	4308	ENSG00000142494	SLC47A1			CCNH	cyclin H [Source:HGNC Symbol;Acc:1594]
RAPGEF3	10411	ENSG00000142583	SLC2A5			CCNK	NA
ANGPT2	285	ENSG00000142627	EPHA2			CCNT1	cyclin T1 [Source:HGNC Symbol;Acc:1599]
GALR3	8484	ENSG00000142731	PLK4			CCR1	chemokine (C-C motif) receptor 1 [Source:HGNC Symbol;Acc:1602]
GDF2	2658	ENSG00000142973	CYP4B1			CCR10	chemokine (C-C motif) receptor 10 [Source:HGNC Symbol;Acc:4474]
IL1B	3553	ENSG00000143149	ALDH9A1			CCR2	chemokine (C-C motif) receptor 2 [Source:HGNC Symbol;Acc:1603]
CEL	1056	ENSG00000143167	GPA33			CCR3	chemokine (C-C motif) receptor 3 [Source:HGNC Symbol;Acc:1604]
PTH2R	5746	ENSG00000143171	RXRG			CCR4	chemokine (C-C motif) receptor 4 [Source:HGNC Symbol;Acc:1605]
GNRH1	2796	ENSG00000143198	MGST3			CCR5	chemokine (C-C motif) receptor 5 (gene/pseudogene) [Source:HGNC Symbol;Acc:1606]
NCAM1	4684	ENSG00000143217	PVRL4			CCR6	chemokine (C-C motif) receptor 6 [Source:HGNC Symbol;Acc:1607]
TLR7	51284	ENSG00000143257	NR1I3			CCR7	chemokine (C-C motif) receptor 7 [Source:HGNC Symbol;Acc:1608]
DBH	1621	ENSG00000143322	ABL2			CCR8	chemokine (C-C motif) receptor 8 [Source:HGNC Symbol;Acc:1609]
CTSG	1511	ENSG00000143365	RORC			CCR9	chemokine (C-C motif) receptor 9 [Source:HGNC Symbol;Acc:1610]
MKNK2	2872	ENSG00000143387	CTSK			CCRL2	chemokine (C-C motif) receptor-like 2 [Source:HGNC Symbol;Acc:1612]
NDUFB9	4715	ENSG00000143398	PIP5K1A			CD101	CD101 molecule [Source:HGNC Symbol;Acc:5949]
PRKCA	5578	ENSG00000143437	ARNT			CD109	CD109 molecule [Source:HGNC Symbol;Acc:21685]
CCND1	595	ENSG00000143466	IKBKE			CD14	CD14 molecule [Source:HGNC Symbol;Acc:1628]
CRBN	51185	ENSG00000143498	TAF1A			CD151	CD151 molecule (Raph blood group) [Source:HGNC Symbol;Acc:1630]
GABBR1	2550	ENSG00000143799	PARP1			CD160	CD160 molecule [Source:HGNC Symbol;Acc:17013]
SLC22A2	6582	ENSG00000143801	PSEN2			CD163	CD163 molecule [Source:HGNC Symbol;Acc:1631]
AGTR2	186	ENSG00000143819	EPHX1			CD163L1	CD163 molecule-like 1 [Source:HGNC Symbol;Acc:30375]
PSMC2	5701	ENSG00000143839	REN			CD164	CD164 molecule, sialomucin [Source:HGNC Symbol;Acc:1632]
RXFP1	59350	ENSG00000143851	PTPN7			CD164L2	CD164 sialomucin-like 2 [Source:HGNC Symbol;Acc:32043]
CTNNBL1	56259	ENSG00000144230	GPR17			CD177	CD177 molecule [Source:HGNC Symbol;Acc:30072]
RAF1	5894	ENSG00000144285	SCN1A			CD180	CD180 molecule [Source:HGNC Symbol;Acc:6726]
S1PR5	53637	ENSG00000144481	TRPM8			CD19	CD19 molecule [Source:HGNC Symbol;Acc:1633]
GGT1	2678	ENSG00000144671	SLC22A14			CD1A	CD1a molecule [Source:HGNC Symbol;Acc:1634]
MET	4233	ENSG00000144852	NR1I2			CD1B	CD1b molecule [Source:HGNC Symbol;Acc:1635]
TUBB3	10381	ENSG00000144891	AGTR1			CD1C	CD1c molecule [Source:HGNC Symbol;Acc:1636]
PSMA2	5683	ENSG00000145242	EPHA5			CD1D	CD1d molecule [Source:HGNC Symbol;Acc:1637]
DNER	92737	ENSG00000145321	GC			CD1E	CD1e molecule [Source:HGNC Symbol;Acc:1638]
CHUK	1147	ENSG00000145349	CAMK2D			CD2	CD2 molecule [Source:HGNC Symbol;Acc:1639]
TMEM97	27346	ENSG00000145386	CCNA2			CD200	CD200 molecule [Source:HGNC Symbol;Acc:7203]
HIPK2	28996	ENSG00000145545	SRD5A1			CD200R1	CD200 receptor 1 [Source:HGNC Symbol;Acc:24235]
SLC16A5	9121	ENSG00000145777	TSLP			CD207	CD207 molecule, langerin [Source:HGNC Symbol;Acc:17935]
AURKA	6790	ENSG00000145839	IL9			CD209	CD209 molecule [Source:HGNC Symbol;Acc:1641]
AQP1	358	ENSG00000145863	GABRA6			CD22	CD22 molecule [Source:HGNC Symbol;Acc:1643]
NR1H2	7376	ENSG00000145864	GABRB2			CD226	CD226 molecule [Source:HGNC Symbol;Acc:16961]
DDX5	1655	ENSG00000145888	GLRA1			CD244	CD244 molecule, natural killer cell receptor 2B4 [Source:HGNC Symbol;Acc:18171]
CHRNA2	1135	ENSG00000145949	MYLK4			CD247	CD247 molecule [Source:HGNC Symbol;Acc:1677]
CFLAR	8837	ENSG00000146070	PLA2G7			CD248	CD248 molecule, endosialin [Source:HGNC Symbol;Acc:18219]
EGLN1	54583	ENSG00000146233	CYP39A1			CD27	CD27 molecule [Source:HGNC Symbol;Acc:11922]
BCR	613	ENSG00000146242	TPBG			CD274	CD274 molecule [Source:HGNC Symbol;Acc:17635]
SV2A	9900	ENSG00000146399	TAAR1			CD276	CD276 molecule [Source:HGNC Symbol;Acc:19137]
UGT1A9	54600	ENSG00000146477	SLC22A3			CD28	CD28 molecule [Source:HGNC Symbol;Acc:1653]
GATA3	2625	ENSG00000146648	EGFR			CD300A	CD300a molecule [Source:HGNC Symbol;Acc:19319]
MICA	100507436	ENSG00000146872	TLK2			CD300C	CD300c molecule [Source:HGNC Symbol;Acc:19320]
GRM8	2918	ENSG00000146904	EPHA1			CD300E	CD300e molecule [Source:HGNC Symbol;Acc:28874]
ESR2	2100	ENSG00000147082	CCNB3			CD300LB	CD300 molecule-like family member b [Source:HGNC Symbol;Acc:30811]
CBFB	865	ENSG00000147099	HDAC8			CD300LD	CD300 molecule-like family member d [Source:HGNC Symbol;Acc:16848]
ATR	545	ENSG00000147119	CHST7			CD300LF	CD300 molecule-like family member f [Source:HGNC Symbol;Acc:29883]
CLK4	57396	ENSG00000147155	EBP			CD300LG	CD300 molecule-like family member g [Source:HGNC Symbol;Acc:30455]
ADGRV1	84059	ENSG00000147246	HTR2C			CD302	CD302 molecule [Source:HGNC Symbol;Acc:30843]
ADRB3	155	ENSG00000147257	GPC3			CD320	CD320 molecule [Source:HGNC Symbol;Acc:16692]
POLI	11201	ENSG00000147576	ADHFE1			CD33	CD33 molecule [Source:HGNC Symbol;Acc:1659]
PIP4K2A	5305	ENSG00000147873	IFNA5			CD34	CD34 molecule [Source:HGNC Symbol;Acc:1662]
ABCG2	9429	ENSG00000147955	SIGMAR1			CD36	CD36 molecule (thrombospondin receptor) [Source:HGNC Symbol;Acc:1663]
SLC6A9	6536	ENSG00000148053	NTRK2			CD37	CD37 molecule [Source:HGNC Symbol;Acc:1666]
ABCC2	1244	ENSG00000148154	UGCG			CD38	CD38 molecule [Source:HGNC Symbol;Acc:1667]
SLC22A1	6580	ENSG00000148344	PTGES			CD3D	CD3d molecule, delta (CD3-TCR complex) [Source:HGNC Symbol;Acc:1673]
KAT2B	8850	ENSG00000148400	NOTCH1			CD3E	CD3e molecule, epsilon (CD3-TCR complex) [Source:HGNC Symbol;Acc:1674]
CETP	1071	ENSG00000148408	CACNA1B			CD3G	CD3g molecule, gamma (CD3-TCR complex) [Source:HGNC Symbol;Acc:1675]
MCOLN1	57192	ENSG00000148660	CAMK2G			CD4	CD4 molecule [Source:HGNC Symbol;Acc:1678]
KLRD1	3824	ENSG00000148680	HTR7			CD40	CD40 molecule, TNF receptor superfamily member 5 [Source:HGNC Symbol;Acc:11919]
DYRK1A	1859	ENSG00000148795	CYP17A1			CD40LG	CD40 ligand [Source:HGNC Symbol;Acc:11935]
NT5E	4907	ENSG00000148834	GSTO1			CD44	CD44 molecule (Indian blood group) [Source:HGNC Symbol;Acc:1681]
SLC1A6	6511	ENSG00000148848	ADAM12			CD46	CD46 molecule, complement regulatory protein [Source:HGNC Symbol;Acc:6953]
TBXA2R	6915	ENSG00000149269	PAK1			CD47	CD47 molecule [Source:HGNC Symbol;Acc:1682]
HTR5A	3361	ENSG00000149294	NCAM1			CD48	CD48 molecule [Source:HGNC Symbol;Acc:1683]
S1PR1	1901	ENSG00000149295	DRD2			CD5	CD5 molecule [Source:HGNC Symbol;Acc:1685]
PIK3R4	30849	ENSG00000149305	HTR3B			CD52	CD52 molecule [Source:HGNC Symbol;Acc:1804]
GPR119	139760	ENSG00000149403	GRIK4			CD53	CD53 molecule [Source:HGNC Symbol;Acc:1686]
KCNQ1	3784	ENSG00000149452	SLC22A8			CD55	CD55 molecule, decay accelerating factor for complement (Cromer blood group) [Source:HGNC Symbol;Acc:2665]
IMPDH1	3614	ENSG00000149554	CHEK1			CD58	CD58 molecule [Source:HGNC Symbol;Acc:1688]
ATAD2	29028	ENSG00000149742	SLC22A9			CD59	CD59 molecule, complement regulatory protein [Source:HGNC Symbol;Acc:1689]
LEP	3952	ENSG00000149968	MMP3			CD5L	CD5 molecule-like [Source:HGNC Symbol;Acc:1690]
BACE2	25825	ENSG00000150093	ITGB1			CD6	CD6 molecule [Source:HGNC Symbol;Acc:1691]
PSMB1	5689	ENSG00000150337	FCGR1A			CD63	CD63 molecule [Source:HGNC Symbol;Acc:1692]
PSORS1C1	170679	ENSG00000150457	LATS2			CD68	CD68 molecule [Source:HGNC Symbol;Acc:1693]
TFF2	7032	ENSG00000150540	HNMT			CD69	CD69 molecule [Source:HGNC Symbol;Acc:1694]
APP	351	ENSG00000150593	PDCD4			CD7	CD7 molecule [Source:HGNC Symbol;Acc:1695]
UBA3	9039	ENSG00000150594	ADRA2A			CD70	CD70 molecule [Source:HGNC Symbol;Acc:11937]
ADORA1	134	ENSG00000150782	IL18			CD72	CD72 molecule [Source:HGNC Symbol;Acc:1696]
TNFRSF11A	8792	ENSG00000151067	CACNA1C			CD74	CD74 molecule, major histocompatibility complex, class II invariant chain [Source:HGNC Symbol;Acc:1697]
APRT	353	ENSG00000151090	THRB			CD79A	CD79a molecule, immunoglobulin-associated alpha [Source:HGNC Symbol;Acc:1698]
TXN	7295	ENSG00000151224	MAT1A			CD79B	CD79b molecule, immunoglobulin-associated beta [Source:HGNC Symbol;Acc:1699]
BDKRB2	624	ENSG00000151247	EIF4E			CD80	CD80 molecule [Source:HGNC Symbol;Acc:1700]
FPR3	2359	ENSG00000151422	FER			CD81	CD81 molecule [Source:HGNC Symbol;Acc:1701]
PRKCI	5584	ENSG00000151577	DRD3			CD82	CD82 molecule [Source:HGNC Symbol;Acc:6210]
FOLR1	2348	ENSG00000151617	EDNRA			CD83	CD83 molecule [Source:HGNC Symbol;Acc:1703]
GNRHR	2798	ENSG00000151623	NR3C2			CD84	CD84 molecule [Source:HGNC Symbol;Acc:1704]
CBLC	23624	ENSG00000151665	PIGF			CD86	CD86 molecule [Source:HGNC Symbol;Acc:1705]
ERCC4	2072	ENSG00000151694	ADAM17			CD8A	CD8a molecule [Source:HGNC Symbol;Acc:1706]
GUCY2D	3000	ENSG00000151834	GABRA2			CD8B	CD8b molecule [Source:HGNC Symbol;Acc:1707]
SMARCB1	6598	ENSG00000152270	PDE3B			CD9	CD9 molecule [Source:HGNC Symbol;Acc:1709]
NOS1	4842	ENSG00000152578	GRIA4			CD93	CD93 molecule [Source:HGNC Symbol;Acc:15855]
TNFRSF4	7293	ENSG00000152601	MBNL1			CD96	CD96 molecule [Source:HGNC Symbol;Acc:16892]
DHODH	1723	ENSG00000152822	GRM1			CD97	CD97 molecule [Source:HGNC Symbol;Acc:1711]
TUBA1B	10376	ENSG00000153208	MERTK			CD99	CD99 molecule [Source:HGNC Symbol;Acc:7082]
RARB	5915	ENSG00000153253	SCN3A			CDA	cytidine deaminase [Source:HGNC Symbol;Acc:1712]
MMP13	4322	ENSG00000153923	CLCA3P			CDC25A	cell division cycle 25A [Source:HGNC Symbol;Acc:1725]
GC	2638	ENSG00000153956	CACNA2D1			CDC25B	cell division cycle 25B [Source:HGNC Symbol;Acc:1726]
LEPR	3953	ENSG00000154080	CHST9			CDC25C	cell division cycle 25C [Source:HGNC Symbol;Acc:1727]
SH2B1	25970	ENSG00000154188	ANGPT1			CDC37	NA
F5	2153	ENSG00000154229	PRKCA			CDC42	cell division cycle 42 [Source:HGNC Symbol;Acc:1736]
CA4	762	ENSG00000154310	TNIK			CDC42BPA	CDC42 binding protein kinase alpha (DMPK-like) [Source:HGNC Symbol;Acc:1737]
NUAK1	9891	ENSG00000154928	EPHB1			CDC42BPB	CDC42 binding protein kinase beta (DMPK-like) [Source:HGNC Symbol;Acc:1738]
PDGFB	5155	ENSG00000155111	CDK19			CDC42BPG	CDC42 binding protein kinase gamma (DMPK-like) [Source:HGNC Symbol;Acc:29829]
GRIN2C	2905	ENSG00000155380	SLC16A1			CDC5L	NA
MLNR	2862	ENSG00000155465	SLC7A7			CDC7	cell division cycle 7 [Source:HGNC Symbol;Acc:1745]
GNL3	26354	ENSG00000155511	GRIA1			CDCP1	CUB domain containing protein 1 [Source:HGNC Symbol;Acc:24357]
KDM1B	221656	ENSG00000156006	NAT2			CDH1	cadherin 1, type 1, E-cadherin (epithelial) [Source:HGNC Symbol;Acc:1748]
BRD2	6046	ENSG00000156096	UGT2B4			CDH11	NA
EGLN2	112398	ENSG00000156103	MMP16			CDH13	cadherin 13 [Source:HGNC Symbol;Acc:1753]
TNFRSF14	8764	ENSG00000156222	SLC28A1			CDH17	NA
CDC7	8317	ENSG00000156427	FGF18			CDH2	cadherin 2, type 1, N-cadherin (neuronal) [Source:HGNC Symbol;Acc:1759]
ENPP2	5168	ENSG00000156711	MAPK13			CDH23	NA
PDE5A	8654	ENSG00000156738	MS4A1			CDH3	cadherin 3, type 1, P-cadherin (placental) [Source:HGNC Symbol;Acc:1762]
SIRT1	23411	ENSG00000156873	PHKG2			CDH5	cadherin 5, type 2 (vascular endothelium) [Source:HGNC Symbol;Acc:1764]
CHRNA3	1136	ENSG00000157005	SST			CDK1	cyclin-dependent kinase 1 [Source:HGNC Symbol;Acc:1722]
HCN1	348980	ENSG00000157017	GHRL			CDK10	cyclin-dependent kinase 10 [Source:HGNC Symbol;Acc:1770]
CA12	771	ENSG00000157103	SLC6A1			CDK11A	cyclin-dependent kinase 11A [Source:HGNC Symbol;Acc:1730]
HTR3A	3359	ENSG00000157219	HTR5A			CDK11B	cyclin-dependent kinase 11B [Source:HGNC Symbol;Acc:1729]
SLCO1B3	28234	ENSG00000157227	MMP14			CDK12	cyclin-dependent kinase 12 [Source:HGNC Symbol;Acc:24224]
HPRT1	3251	ENSG00000157326	DHRS4			CDK13	cyclin-dependent kinase 13 [Source:HGNC Symbol;Acc:1733]
RB1	5925	ENSG00000157379	DHRS1			CDK14	cyclin-dependent kinase 14 [Source:HGNC Symbol;Acc:8883]
DYRK1B	9149	ENSG00000157388	CACNA1D			CDK15	cyclin-dependent kinase 15 [Source:HGNC Symbol;Acc:14434]
OR52E2	119678	ENSG00000157404	KIT			CDK16	cyclin-dependent kinase 16 [Source:HGNC Symbol;Acc:8749]
CYCSP5	360158	ENSG00000157456	CCNB2			CDK17	cyclin-dependent kinase 17 [Source:HGNC Symbol;Acc:8750]
NOX1	27035	ENSG00000157540	DYRK1A			CDK18	cyclin-dependent kinase 18 [Source:HGNC Symbol;Acc:8751]
HSF1	3297	ENSG00000157764	BRAF			CDK19	cyclin-dependent kinase 19 [Source:HGNC Symbol;Acc:19338]
SPR	6697	ENSG00000157765	SLC34A2			CDK2	cyclin-dependent kinase 2 [Source:HGNC Symbol;Acc:1771]
DPP8	54878	ENSG00000158104	HPD			CDK20	cyclin-dependent kinase 20 [Source:HGNC Symbol;Acc:21420]
CHRNA1	1134	ENSG00000158125	XDH			CDK3	cyclin-dependent kinase 3 [Source:HGNC Symbol;Acc:1772]
KCNH4	23415	ENSG00000158296	SLC13A3			CDK4	cyclin-dependent kinase 4 [Source:HGNC Symbol;Acc:1773]
UGT1A10	54575	ENSG00000158748	HTR6			CDK5	cyclin-dependent kinase 5 [Source:HGNC Symbol;Acc:1774]
CDK6	1021	ENSG00000158825	CDA			CDK5R1	cyclin-dependent kinase 5, regulatory subunit 1 (p35) [Source:HGNC Symbol;Acc:1775]
GJA8	2703	ENSG00000159110	IFNAR2			CDK6	cyclin-dependent kinase 6 [Source:HGNC Symbol;Acc:1777]
E2F1	1869	ENSG00000159128	IFNGR2			CDK7	cyclin-dependent kinase 7 [Source:HGNC Symbol;Acc:1778]
ADA	100	ENSG00000159131	GART			CDK8	cyclin-dependent kinase 8 [Source:HGNC Symbol;Acc:1779]
PGF	5228	ENSG00000159164	SV2A			CDK9	cyclin-dependent kinase 9 [Source:HGNC Symbol;Acc:1780]
CALCB	797	ENSG00000159228	CBR1			CDKAL1	NA
PDE10A	10846	ENSG00000159231	CBR3			CDKL1	cyclin-dependent kinase-like 1 (CDC2-related kinase) [Source:HGNC Symbol;Acc:1781]
MAPK1	5594	ENSG00000159423	ALDH4A1			CDKL2	cyclin-dependent kinase-like 2 (CDC2-related kinase) [Source:HGNC Symbol;Acc:1782]
CGB5	93659	ENSG00000159640	ACE			CDKL3	cyclin-dependent kinase-like 3 [Source:HGNC Symbol;Acc:15483]
CTSK	1513	ENSG00000159958	TNFRSF13C			CDKL4	cyclin-dependent kinase-like 4 [Source:HGNC Symbol;Acc:19287]
PDE6B	5158	ENSG00000160013	PTGIR			CDKL5	cyclin-dependent kinase-like 5 [Source:HGNC Symbol;Acc:11411]
TAB2	23118	ENSG00000160179	ABCG1			CDKN1A	cyclin-dependent kinase inhibitor 1A (p21, Cip1) [Source:HGNC Symbol;Acc:1784]
CRHR2	1395	ENSG00000160223	ICOSLG			CDKN1B	NA
LAMC2	3918	ENSG00000160255	ITGB2			CDKN1C	NA
HSPB1	3315	ENSG00000160396	HIPK4			CDKN2A	NA
TBX2	6909	ENSG00000160469	BRSK1			CDKN2B	NA
CD86	942	ENSG00000160551	TAOK1			CDKN2B-AS1	NA
CACNG1	786	ENSG00000160584	SIK3			CDKN2C	NA
TRPC4	7223	ENSG00000160683	CXCR5			CDKN2D	NA
BMP10	27302	ENSG00000160712	IL6R			CDKN3	NA
FKBP1A	2280	ENSG00000160716	CHRNB2			CDNF	cerebral dopamine neurotrophic factor [Source:HGNC Symbol;Acc:24913]
IFNAR1	3454	ENSG00000160752	FDPS			CDS1	NA
NDUFA2	4695	ENSG00000160789	LMNA			CDSN	NA
IKBKB	3551	ENSG00000160791	CCR5			CDX2	NA
HRH2	3274	ENSG00000160801	PTH1R			CEACAM1	carcinoembryonic antigen-related cell adhesion molecule 1 (biliary glycoprotein) [Source:HGNC Symbol;Acc:1814]
ATG4B	23192	ENSG00000160867	FGFR4			CEACAM16	carcinoembryonic antigen-related cell adhesion molecule 16 [Source:HGNC Symbol;Acc:31948]
RNF8	9025	ENSG00000160868	CYP3A4			CEACAM3	carcinoembryonic antigen-related cell adhesion molecule 3 [Source:HGNC Symbol;Acc:1815]
CCL4	6351	ENSG00000160870	CYP3A7			CEACAM5	carcinoembryonic antigen-related cell adhesion molecule 5 [Source:HGNC Symbol;Acc:1817]
AXL	558	ENSG00000160882	CYP11B1			CEACAM6	carcinoembryonic antigen-related cell adhesion molecule 6 (non-specific cross reacting antigen) [Source:HGNC Symbol;Acc:1818]
ADORA3	140	ENSG00000160951	PTGER1			CEACAM7	carcinoembryonic antigen-related cell adhesion molecule 7 [Source:HGNC Symbol;Acc:1819]
MARK3	4140	ENSG00000161509	GRIN2C			CEACAM8	carcinoembryonic antigen-related cell adhesion molecule 8 [Source:HGNC Symbol;Acc:1820]
SCN2A	6326	ENSG00000161638	ITGA5			CEBPA	NA
ACACB	32	ENSG00000161905	ALOX15			CECR1	cat eye syndrome chromosome region, candidate 1 [Source:HGNC Symbol;Acc:1839]
HCRTR2	3062	ENSG00000162009	SSTR5			CECR2	NA
PIK3R5	23533	ENSG00000162302	RPS6KA4			CEL	carboxyl ester lipase [Source:HGNC Symbol;Acc:1848]
GPR17	2840	ENSG00000162409	PRKAA2			CELA1	chymotrypsin-like elastase family, member 1 [Source:HGNC Symbol;Acc:3308]
P2RY1	5028	ENSG00000162434	JAK1			CELA2A	chymotrypsin-like elastase family, member 2A [Source:HGNC Symbol;Acc:24609]
PTPN1	5770	ENSG00000162496	DHRS3			CELA2B	chymotrypsin-like elastase family, member 2B [Source:HGNC Symbol;Acc:29995]
PRCP	5547	ENSG00000162733	DDR2			CELF4	NA
PDIA2	64714	ENSG00000162736	NCSTN			CELSR1	cadherin, EGF LAG seven-pass G-type receptor 1 [Source:HGNC Symbol;Acc:1850]
TNFRSF1B	7133	ENSG00000163131	CTSS			CELSR2	cadherin, EGF LAG seven-pass G-type receptor 2 [Source:HGNC Symbol;Acc:3231]
CEACAM5	1048	ENSG00000163235	TGFA			CELSR3	cadherin, EGF LAG seven-pass G-type receptor 3 [Source:HGNC Symbol;Acc:3230]
ITGAX	3687	ENSG00000163285	GABRG1			CENPE	NA
ALPI	248	ENSG00000163288	GABRB1			CEP43	NA
TRPV3	162514	ENSG00000163349	HIPK1			CEP68	NA
GHSR	2693	ENSG00000163393	SLC22A15			CEP72	NA
MTNR1B	4544	ENSG00000163394	CCKAR			CER1	cerberus 1, DAN family BMP antagonist [Source:HGNC Symbol;Acc:1862]
PLD2	5338	ENSG00000163399	ATP1A1			CERK	NA
IRS1	3667	ENSG00000163406	SLC15A2			CERKL	NA
RFPL4B	442247	ENSG00000163464	CXCR1			CERS6	NA
STK17A	9263	ENSG00000163485	ADORA1			CES1	carboxylesterase 1 [Source:HGNC Symbol;Acc:1863]
CACNB3	784	ENSG00000163513	TGFBR2			CES1P1	NA
TARDBP	23435	ENSG00000163517	HDAC11			CES2	carboxylesterase 2 [Source:HGNC Symbol;Acc:1864]
CD27	939	ENSG00000163545	NUAK2			CES3	carboxylesterase 3 [Source:HGNC Symbol;Acc:1865]
MAPK10	5602	ENSG00000163558	PRKCI			CES4A	carboxylesterase 4A [Source:HGNC Symbol;Acc:26741]
ACVR1B	91	ENSG00000163586	FABP1			CES5A	carboxylesterase 5A [Source:HGNC Symbol;Acc:26459]
SLC18A2	6571	ENSG00000163599	CTLA4			CETP	cholesteryl ester transfer protein, plasma [Source:HGNC Symbol;Acc:1869]
TFPI2	7980	ENSG00000163600	ICOS			CFAP44	NA
GRIK2	2898	ENSG00000163673	DCLK3			CFB	complement factor B [Source:HGNC Symbol;Acc:1037]
HSPA4	3308	ENSG00000163823	CCR1			CFC1	cripto, FRL-1, cryptic family 1 [Source:HGNC Symbol;Acc:18292]
SCN8A	6334	ENSG00000163873	GRIK3			CFD	complement factor D (adipsin) [Source:HGNC Symbol;Acc:2771]
APC	324	ENSG00000163932	PRKCD			CFH	complement factor H [Source:HGNC Symbol;Acc:4883]
PSMB8	5696	ENSG00000164024	METAP1			CFHR1	complement factor H-related 1 [Source:HGNC Symbol;Acc:4888]
MAP3K3	4215	ENSG00000164078	MST1R			CFHR2	complement factor H-related 2 [Source:HGNC Symbol;Acc:4890]
TK1	7083	ENSG00000164082	GRM2			CFHR3	complement factor H-related 3 [Source:HGNC Symbol;Acc:16980]
OXTR	5021	ENSG00000164129	NPY5R			CFHR4	complement factor H-related 4 [Source:HGNC Symbol;Acc:16979]
PNLIP	5406	ENSG00000164136	IL15			CFHR5	complement factor H-related 5 [Source:HGNC Symbol;Acc:24668]
S1PR4	8698	ENSG00000164171	ITGA2			CFI	complement factor I [Source:HGNC Symbol;Acc:5394]
ETV6	2120	ENSG00000164270	HTR4			CFL1	NA
CPS1	1373	ENSG00000164344	KLKB1			CFLAR	NA
KCNJ14	3770	ENSG00000164400	CSF2			CFP	complement factor properdin [Source:HGNC Symbol;Acc:8864]
CYP11B1	1584	ENSG00000164418	GRIK2			CFTR	cystic fibrosis transmembrane conductance regulator (ATP-binding cassette sub-family C, member 7) [Source:HGNC Symbol;Acc:1884]
CCR1	1230	ENSG00000164535	DAGLB			CGA	glycoprotein hormones, alpha polypeptide [Source:HGNC Symbol;Acc:1885]
MEN1	4221	ENSG00000164543	STK17A			CGB	chorionic gonadotropin, beta polypeptide [Source:HGNC Symbol;Acc:1886]
SYK	6850	ENSG00000164647	STEAP1			CGB2	chorionic gonadotropin, beta polypeptide 2 [Source:HGNC Symbol;Acc:16722]
CLCN6	1185	ENSG00000164690	SHH			CGB5	chorionic gonadotropin, beta polypeptide 5 [Source:HGNC Symbol;Acc:16452]
DRD5	1816	ENSG00000164733	CTSB			CGB7	chorionic gonadotropin, beta polypeptide 7 [Source:HGNC Symbol;Acc:16451]
SERPINC1	462	ENSG00000164742	ADCY1			CGB8	chorionic gonadotropin, beta polypeptide 8 [Source:HGNC Symbol;Acc:16453]
TSSK2	23617	ENSG00000164776	PHKG1			CGREF1	cell growth regulator with EF-hand domain 1 [Source:HGNC Symbol;Acc:16962]
PSEN2	5664	ENSG00000164850	GPER1			CH25H	NA
PTK2	5747	ENSG00000164867	NOS3			CHAD	chondroadherin [Source:HGNC Symbol;Acc:1909]
SUMO1	7341	ENSG00000164879	CA3			CHADL	chondroadherin-like [Source:HGNC Symbol;Acc:25165]
CXCL12	6387	ENSG00000164885	CDK5			CHAT	choline O-acetyltransferase [Source:HGNC Symbol;Acc:1912]
AVPR1B	553	ENSG00000164904	ALDH7A1			CHD1	NA
F2RL1	2150	ENSG00000165025	SYK			CHD4	NA
FCGR3B	2215	ENSG00000165029	ABCA1			CHEK1	checkpoint kinase 1 [Source:HGNC Symbol;Acc:1925]
CXCR4	7852	ENSG00000165092	ALDH1A1			CHEK2	checkpoint kinase 2 [Source:HGNC Symbol;Acc:16627]
BRPF1	7862	ENSG00000165240	ATP7A			CHGA	chromogranin A (parathyroid secretory protein 1) [Source:HGNC Symbol;Acc:1929]
COL18A1	80781	ENSG00000165304	MELK			CHGB	chromogranin B (secretogranin 1) [Source:HGNC Symbol;Acc:1930]
METAP2	10988	ENSG00000165409	TSHR			CHI3L1	chitinase 3-like 1 (cartilage glycoprotein-39) [Source:HGNC Symbol;Acc:1932]
TGFB1	7040	ENSG00000165646	SLC18A2			CHI3L2	chitinase 3-like 2 [Source:HGNC Symbol;Acc:1933]
CATSPER2	117155	ENSG00000165731	RET			CHIA	chitinase, acidic [Source:HGNC Symbol;Acc:17432]
CTAG1B	1485	ENSG00000165841	CYP2C19			CHID1	chitinase domain containing 1 [Source:HGNC Symbol;Acc:28474]
CD52	1043	ENSG00000166148	AVPR1A			CHIT1	chitinase 1 (chitotriosidase) [Source:HGNC Symbol;Acc:1936]
SELE	6401	ENSG00000166206	GABRB3			CHKA	NA
PTAFR	5724	ENSG00000166501	PRKCB			CHL1	cell adhesion molecule L1-like [Source:HGNC Symbol;Acc:1939]
ASIC2	40	ENSG00000166603	MC4R			CHN2	NA
CCL3	6348	ENSG00000166736	HTR3A			CHPT1	NA
LPAR4	2846	ENSG00000166741	NNMT			CHRD	chordin [Source:HGNC Symbol;Acc:1949]
CXCR2	3579	ENSG00000166794	PPIB			CHRDL1	chordin-like 1 [Source:HGNC Symbol;Acc:29861]
SETD2	29072	ENSG00000166851	PLK1			CHRDL2	chordin-like 2 [Source:HGNC Symbol;Acc:24168]
ITK	3702	ENSG00000167165	UGT1A6			CHRFAM7A	CHRNA7 (cholinergic receptor, nicotinic, alpha 7, exons 5-10) and FAM7A (family with sequence similarity 7A, exons A-E) fusion [Source:HGNC Symbol;Acc:15781]
ELANE	1991	ENSG00000167244	IGF2			CHRM1	cholinergic receptor, muscarinic 1 [Source:HGNC Symbol;Acc:1950]
TLR3	7098	ENSG00000167325	RRM1			CHRM2	cholinergic receptor, muscarinic 2 [Source:HGNC Symbol;Acc:1951]
ELP5	23587	ENSG00000167346	MMP26			CHRM3	cholinergic receptor, muscarinic 3 [Source:HGNC Symbol;Acc:1952]
GHRL	51738	ENSG00000167397	VKORC1			CHRM4	cholinergic receptor, muscarinic 4 [Source:HGNC Symbol;Acc:1953]
KAT5	10524	ENSG00000167434	CA4			CHRM5	cholinergic receptor, muscarinic 5 [Source:HGNC Symbol;Acc:1954]
ABCC6	368	ENSG00000167468	GPX4			CHRNA1	cholinergic receptor, nicotinic, alpha 1 (muscle) [Source:HGNC Symbol;Acc:1955]
PSMA8	143471	ENSG00000167536	DHRS13			CHRNA10	cholinergic receptor, nicotinic, alpha 10 (neuronal) [Source:HGNC Symbol;Acc:13800]
MAP2K5	5607	ENSG00000167600	CYP2S1			CHRNA2	cholinergic receptor, nicotinic, alpha 2 (neuronal) [Source:HGNC Symbol;Acc:1956]
C5AR1	728	ENSG00000167601	AXL			CHRNA3	cholinergic receptor, nicotinic, alpha 3 (neuronal) [Source:HGNC Symbol;Acc:1957]
MAP3K20	51776	ENSG00000167653	PSCA			CHRNA4	cholinergic receptor, nicotinic, alpha 4 (neuronal) [Source:HGNC Symbol;Acc:1958]
GPR35	2859	ENSG00000167657	DAPK3			CHRNA5	cholinergic receptor, nicotinic, alpha 5 (neuronal) [Source:HGNC Symbol;Acc:1959]
HLA-DRB3	3125	ENSG00000167658	EEF2			CHRNA6	cholinergic receptor, nicotinic, alpha 6 (neuronal) [Source:HGNC Symbol;Acc:15963]
MAPK13	5603	ENSG00000167723	TRPV3			CHRNA7	cholinergic receptor, nicotinic, alpha 7 (neuronal) [Source:HGNC Symbol;Acc:1960]
NOTCH4	4855	ENSG00000167900	TK1			CHRNA9	cholinergic receptor, nicotinic, alpha 9 (neuronal) [Source:HGNC Symbol;Acc:14079]
HTR3B	9177	ENSG00000167910	CYP7A1			CHRNB1	cholinergic receptor, nicotinic, beta 1 (muscle) [Source:HGNC Symbol;Acc:1961]
SLK	9748	ENSG00000167941	SOST			CHRNB2	cholinergic receptor, nicotinic, beta 2 (neuronal) [Source:HGNC Symbol;Acc:1962]
ERBB3	2065	ENSG00000168065	SLC22A11			CHRNB3	cholinergic receptor, nicotinic, beta 3 (neuronal) [Source:HGNC Symbol;Acc:1963]
GLCCI1	113263	ENSG00000168067	MAP4K2			CHRNB4	cholinergic receptor, nicotinic, beta 4 (neuronal) [Source:HGNC Symbol;Acc:1964]
NRG1	3084	ENSG00000168229	PTGDR			CHRND	cholinergic receptor, nicotinic, delta (muscle) [Source:HGNC Symbol;Acc:1965]
IAPP	3375	ENSG00000168298	HIST1H1E			CHRNE	cholinergic receptor, nicotinic, epsilon (muscle) [Source:HGNC Symbol;Acc:1966]
AMH	268	ENSG00000168356	SCN11A			CHRNG	cholinergic receptor, nicotinic, gamma (muscle) [Source:HGNC Symbol;Acc:1967]
LOXL2	4017	ENSG00000168398	BDKRB2			CHST1	carbohydrate (keratan sulfate Gal-6) sulfotransferase 1 [Source:HGNC Symbol;Acc:1969]
MAP2K3	5606	ENSG00000168412	MTNR1A			CHST10	carbohydrate sulfotransferase 10 [Source:HGNC Symbol;Acc:19650]
XPNPEP2	7512	ENSG00000168522	FNTA			CHST11	carbohydrate (chondroitin 4) sulfotransferase 11 [Source:HGNC Symbol;Acc:17422]
BRCA2	675	ENSG00000168539	CHRM1			CHST12	carbohydrate (chondroitin 4) sulfotransferase 12 [Source:HGNC Symbol;Acc:17423]
SLC29A1	2030	ENSG00000168610	STAT3			CHST13	carbohydrate (chondroitin 4) sulfotransferase 13 [Source:HGNC Symbol;Acc:21755]
SETD7	80854	ENSG00000168615	ADAM9			CHST2	carbohydrate (N-acetylglucosamine-6-O) sulfotransferase 2 [Source:HGNC Symbol;Acc:1970]
NPY	4852	ENSG00000168748	CA7			CHST3	carbohydrate (chondroitin 6) sulfotransferase 3 [Source:HGNC Symbol;Acc:1971]
HCN3	57657	ENSG00000168765	GSTM4			CHST4	carbohydrate (N-acetylglucosamine 6-O) sulfotransferase 4 [Source:HGNC Symbol;Acc:1972]
GUCY2C	2984	ENSG00000168830	HTR1E			CHST5	carbohydrate (N-acetylglucosamine 6-O) sulfotransferase 5 [Source:HGNC Symbol;Acc:1973]
MYC	4609	ENSG00000168959	GRM5			CHST6	carbohydrate (N-acetylglucosamine 6-O) sulfotransferase 6 [Source:HGNC Symbol;Acc:6938]
CDKN2B-AS1	100048912	ENSG00000169032	MAP2K1			CHST7	carbohydrate (N-acetylglucosamine 6-O) sulfotransferase 7 [Source:HGNC Symbol;Acc:13817]
ADORA2A-AS1	646023	ENSG00000169083	AR			CHST8	carbohydrate (N-acetylgalactosamine 4-0) sulfotransferase 8 [Source:HGNC Symbol;Acc:15993]
SLC5A4	6527	ENSG00000169084	DHRSX			CHST9	carbohydrate (N-acetylgalactosamine 4-0) sulfotransferase 9 [Source:HGNC Symbol;Acc:19898]
CACNA2D1	781	ENSG00000169174	PCSK9			CHSY1	chondroitin sulfate synthase 1 [Source:HGNC Symbol;Acc:17198]
EP300	2033	ENSG00000169194	IL13			CHUK	conserved helix-loop-helix ubiquitous kinase [Source:HGNC Symbol;Acc:1974]
MAP3K7	6885	ENSG00000169239	CA5B			CHURC1	NA
RELA	5970	ENSG00000169245	CXCL10			CIC	NA
TUBB6	84617	ENSG00000169252	ADRB2			CILP	cartilage intermediate layer protein, nucleotide pyrophosphohydrolase [Source:HGNC Symbol;Acc:1980]
CATSPER1	117144	ENSG00000169313	P2RY12			CILP2	cartilage intermediate layer protein 2 [Source:HGNC Symbol;Acc:24213]
RBP3	5949	ENSG00000169398	PTK2			CIP2A	NA
AFP	174	ENSG00000169403	PTAFR			CISD1	CDGSH iron sulfur domain 1 [Source:HGNC Symbol;Acc:30880]
CASP1	834	ENSG00000169418	NPR1			CISH	NA
ANPEP	290	ENSG00000169427	KCNK9			CIT	citron (rho-interacting, serine/threonine kinase 21) [Source:HGNC Symbol;Acc:1985]
SLC6A15	55117	ENSG00000169429	IL8			CKLF	chemokine-like factor [Source:HGNC Symbol;Acc:13253]
APOBEC3F	200316	ENSG00000169432	SCN9A			CKM	NA
HOXB1	3211	ENSG00000169442	CD52			CLC	NA
VIPR1	7433	ENSG00000169676	DRD5			CLCA1	chloride channel accessory 1 [Source:HGNC Symbol;Acc:2015]
PIP	5304	ENSG00000169710	FASN			CLCA2	chloride channel accessory 2 [Source:HGNC Symbol;Acc:2016]
NF1	4763	ENSG00000169783	LINGO1			CLCA3P	chloride channel accessory 3, pseudogene [Source:HGNC Symbol;Acc:2017]
GCLC	2729	ENSG00000169836	TACR3			CLCA4	chloride channel accessory 4 [Source:HGNC Symbol;Acc:2018]
GRIA3	2892	ENSG00000169967	MAP3K2			CLCC1	NA
LMNA	4000	ENSG00000170145	SIK2			CLCF1	cardiotrophin-like cytokine factor 1 [Source:HGNC Symbol;Acc:17412]
PI3	5266	ENSG00000170175	CHRNB1			CLCN1	chloride channel, voltage-sensitive 1 [Source:HGNC Symbol;Acc:2019]
HBB	3043	ENSG00000170209	ANKK1			CLCN2	chloride channel, voltage-sensitive 2 [Source:HGNC Symbol;Acc:2020]
CXCL10	3627	ENSG00000170214	ADRA1B			CLCN3	chloride channel, voltage-sensitive 3 [Source:HGNC Symbol;Acc:2021]
COL5A1	1289	ENSG00000170312	CDK1			CLCN4	chloride channel, voltage-sensitive 4 [Source:HGNC Symbol;Acc:2022]
PKM	5315	ENSG00000170421	KRT8			CLCN5	chloride channel, voltage-sensitive 5 [Source:HGNC Symbol;Acc:2023]
ERCC2	2068	ENSG00000170425	ADORA2B			CLCN6	NA
DGAT2	84649	ENSG00000170430	MGMT			CLCN7	NA
NDUFB8	4714	ENSG00000170458	CD14			CLCNKA	chloride channel, voltage-sensitive Ka [Source:HGNC Symbol;Acc:2026]
NRAS	4893	ENSG00000170558	CDH2			CLCNKB	chloride channel, voltage-sensitive Kb [Source:HGNC Symbol;Acc:2027]
HLA-DRA	3122	ENSG00000170820	FSHR			CLDN18	claudin 18 [Source:HGNC Symbol;Acc:2039]
PTGES	9536	ENSG00000170899	GSTA4			CLEC10A	C-type lectin domain family 10, member A [Source:HGNC Symbol;Acc:16916]
COL11A1	1301	ENSG00000170956	CEACAM3			CLEC11A	C-type lectin domain family 11, member A [Source:HGNC Symbol;Acc:10576]
IL3RA	3563	ENSG00000170989	S1PR1			CLEC12A	NA
CACNA1H	8912	ENSG00000171094	ALK			CLEC14A	C-type lectin domain family 14, member A [Source:HGNC Symbol;Acc:19832]
CXCL8	3576	ENSG00000171105	INSR			CLEC3A	C-type lectin domain family 3, member A [Source:HGNC Symbol;Acc:2052]
GPR183	1880	ENSG00000171132	PRKCE			CLEC3B	C-type lectin domain family 3, member B [Source:HGNC Symbol;Acc:11891]
EIF2AK3	9451	ENSG00000171189	GRIK1			CLEC4C	C-type lectin domain family 4, member C [Source:HGNC Symbol;Acc:13258]
TRPA1	8989	ENSG00000171234	UGT2B7			CLEC4E	NA
CHRNE	1145	ENSG00000171298	GAA			CLEC4M	C-type lectin domain family 4, member M [Source:HGNC Symbol;Acc:13523]
ATP2A1	487	ENSG00000171303	KCNK3			CLK1	CDC-like kinase 1 [Source:HGNC Symbol;Acc:2068]
FXYD2	486	ENSG00000171310	CHST11			CLK2	CDC-like kinase 2 [Source:HGNC Symbol;Acc:2069]
KISS1R	84634	ENSG00000171345	KRT19			CLK3	CDC-like kinase 3 [Source:HGNC Symbol;Acc:2071]
GLI1	2735	ENSG00000171408	PDE7B			CLK4	CDC-like kinase 4 [Source:HGNC Symbol;Acc:13659]
STK3	6788	ENSG00000171428	NAT1			CLNK	NA
SNAP25	6616	ENSG00000171497	PPID			CLOCK	NA
GALR2	8811	ENSG00000171522	PTGER4			CLPS	colipase, pancreatic [Source:HGNC Symbol;Acc:2085]
FOXC2	2303	ENSG00000171552	BCL2L1			CLPSL2	colipase-like 2 [Source:HGNC Symbol;Acc:21250]
RORA	6095	ENSG00000171557	FGG			CLSTN1	calsyntenin 1 [Source:HGNC Symbol;Acc:17447]
C5	727	ENSG00000171560	FGA			CLU	clusterin [Source:HGNC Symbol;Acc:2095]
CCR9	10803	ENSG00000171564	FGB			CLUL1	clusterin-like 1 (retinal) [Source:HGNC Symbol;Acc:2096]
PRKCE	5581	ENSG00000171608	PIK3CD			CMA1	chymase 1, mast cell [Source:HGNC Symbol;Acc:2097]
GRIK1	2897	ENSG00000171720	HDAC3			CMKLR1	chemokine-like receptor 1 [Source:HGNC Symbol;Acc:2121]
BCAR3	8412	ENSG00000171759	PAH			CMKLR2	NA
CES1	1066	ENSG00000171791	BCL2			CMPK1	NA
F10	2159	ENSG00000171848	RRM2			CMTM8	NA
PAK4	10298	ENSG00000171873	ADRA1D			CNDP1	carnosine dipeptidase 1 (metallopeptidase M20 family) [Source:HGNC Symbol;Acc:20675]
KCNT1	57582	ENSG00000171903	CYP4F11			CNGA1	cyclic nucleotide gated channel alpha 1 [Source:HGNC Symbol;Acc:2148]
SSTR3	6753	ENSG00000172037	LAMB2			CNGA2	cyclic nucleotide gated channel alpha 2 [Source:HGNC Symbol;Acc:2149]
ABCB11	8647	ENSG00000172062	SMN1			CNGA3	cyclic nucleotide gated channel alpha 3 [Source:HGNC Symbol;Acc:2150]
KCNN4	3783	ENSG00000172156	CCL11			CNGA4	cyclic nucleotide gated channel alpha 4 [Source:HGNC Symbol;Acc:2152]
AQP4	361	ENSG00000172270	BSG			CNGB1	cyclic nucleotide gated channel beta 1 [Source:HGNC Symbol;Acc:2151]
NR5A1	2516	ENSG00000172572	PDE3A			CNGB3	cyclic nucleotide gated channel beta 3 [Source:HGNC Symbol;Acc:2153]
HCP5	10866	ENSG00000172817	CYP7B1			CNP	2',3'-cyclic nucleotide 3' phosphodiesterase [Source:HGNC Symbol;Acc:2158]
ARID1A	8289	ENSG00000172819	RARG			CNPY4	NA
GUCY1A2	2977	ENSG00000172831	CES2			CNR1	cannabinoid receptor 1 (brain) [Source:HGNC Symbol;Acc:2159]
TEC	7006	ENSG00000172889	EGFL7			CNR2	cannabinoid receptor 2 (macrophage) [Source:HGNC Symbol;Acc:2160]
ADCY1	107	ENSG00000172893	DHCR7			CNTF	ciliary neurotrophic factor [Source:HGNC Symbol;Acc:2169]
PYGM	5837	ENSG00000172940	SLC22A13			CNTFR	ciliary neurotrophic factor receptor [Source:HGNC Symbol;Acc:2170]
KLF4	9314	ENSG00000172955	ADH6			CNTN1	contactin 1 [Source:HGNC Symbol;Acc:2171]
IMPA1	3612	ENSG00000173020	ADRBK1			CNTN2	contactin 2 (axonal) [Source:HGNC Symbol;Acc:2172]
HEXB	3074	ENSG00000173153	ESRRA			CNTN4	contactin 4 [Source:HGNC Symbol;Acc:2174]
STX1B	112755	ENSG00000173175	ADCY5			CNTNAP3	contactin associated protein-like 3 [Source:HGNC Symbol;Acc:13834]
ESRRA	2101	ENSG00000173198	CYSLTR1			COCH	cochlin [Source:HGNC Symbol;Acc:2180]
KLK7	5650	ENSG00000173327	MAP3K11			COIL	NA
FOLR2	2350	ENSG00000173511	VEGFB			COL10A1	collagen, type X, alpha 1 [Source:HGNC Symbol;Acc:2185]
FFAR3	2865	ENSG00000173585	CCR9			COL11A1	collagen, type XI, alpha 1 [Source:HGNC Symbol;Acc:2186]
SSTR5	6755	ENSG00000173597	SULT1B1			COL11A2	collagen, type XI, alpha 2 [Source:HGNC Symbol;Acc:2187]
UGT1A5	54579	ENSG00000173610	UGT2A1			COL12A1	collagen, type XII, alpha 1 [Source:HGNC Symbol;Acc:2188]
CAT	847	ENSG00000173638	SLC19A1			COL13A1	collagen, type XIII, alpha 1 [Source:HGNC Symbol;Acc:2190]
KCNS3	3790	ENSG00000173930	SLCO4C1			COL14A1	collagen, type XIV, alpha 1 [Source:HGNC Symbol;Acc:2191]
XBP1	7494	ENSG00000174156	GSTA3			COL15A1	collagen, type XV, alpha 1 [Source:HGNC Symbol;Acc:2192]
CCR8	1237	ENSG00000174175	SELP			COL16A1	collagen, type XVI, alpha 1 [Source:HGNC Symbol;Acc:2193]
CR2	1380	ENSG00000174292	TNK1			COL17A1	collagen, type XVII, alpha 1 [Source:HGNC Symbol;Acc:2194]
NAPEPLD	222236	ENSG00000174417	TRHR			COL18A1	collagen, type XVIII, alpha 1 [Source:HGNC Symbol;Acc:2195]
MT1G	4495	ENSG00000174607	UGT8			COL19A1	collagen, type XIX, alpha 1 [Source:HGNC Symbol;Acc:2196]
PSMC5	5705	ENSG00000174640	SLCO2A1			COL1A1	collagen, type I, alpha 1 [Source:HGNC Symbol;Acc:2197]
DROSHA	29102	ENSG00000174669	SLC29A2			COL1A2	collagen, type I, alpha 2 [Source:HGNC Symbol;Acc:2198]
HSPA5	3309	ENSG00000174672	BRSK2			COL20A1	collagen, type XX, alpha 1 [Source:HGNC Symbol;Acc:14670]
RRP1B	23076	ENSG00000174775	HRAS			COL21A1	collagen, type XXI, alpha 1 [Source:HGNC Symbol;Acc:17025]
NGF	4803	ENSG00000174807	CD248			COL22A1	collagen, type XXII, alpha 1 [Source:HGNC Symbol;Acc:22989]
NDUFB5	4711	ENSG00000174990	CA5A			COL23A1	collagen, type XXIII, alpha 1 [Source:HGNC Symbol;Acc:22990]
UBE2N	7334	ENSG00000175003	SLC22A1			COL24A1	collagen, type XXIV, alpha 1 [Source:HGNC Symbol;Acc:20821]
CUL4A	8451	ENSG00000175040	CHST2			COL25A1	collagen, type XXV, alpha 1 [Source:HGNC Symbol;Acc:18603]
CEACAM1	634	ENSG00000175206	NPPA			COL26A1	collagen, type XXVI, alpha 1 [Source:HGNC Symbol;Acc:18038]
ALOX15B	247	ENSG00000175264	CHST1			COL27A1	collagen, type XXVII, alpha 1 [Source:HGNC Symbol;Acc:22986]
CELSR2	1952	ENSG00000175305	CCNE2			COL28A1	collagen, type XXVIII, alpha 1 [Source:HGNC Symbol;Acc:22442]
IRAK1	3654	ENSG00000175344	CHRNA7			COL2A1	collagen, type II, alpha 1 [Source:HGNC Symbol;Acc:2200]
CACNA1D	776	ENSG00000175535	PNLIP			COL3A1	collagen, type III, alpha 1 [Source:HGNC Symbol;Acc:2201]
TRH	7200	ENSG00000175591	P2RY2			COL4A1	collagen, type IV, alpha 1 [Source:HGNC Symbol;Acc:2202]
PPCDC	60490	ENSG00000175756	AURKAIP1			COL4A2	collagen, type IV, alpha 2 [Source:HGNC Symbol;Acc:2203]
PRKD1	5587	ENSG00000176014	TUBB6			COL4A3	collagen, type IV, alpha 3 (Goodpasture antigen) [Source:HGNC Symbol;Acc:2204]
DNMT3A	1788	ENSG00000176105	YES1			COL4A4	collagen, type IV, alpha 4 [Source:HGNC Symbol;Acc:2206]
CA7	766	ENSG00000176136	MC5R			COL4A5	collagen, type IV, alpha 5 [Source:HGNC Symbol;Acc:2207]
IL31	386653	ENSG00000176153	GPX2			COL4A6	collagen, type IV, alpha 6 [Source:HGNC Symbol;Acc:2208]
NTF3	4908	ENSG00000176387	HSD11B2			COL5A1	collagen, type V, alpha 1 [Source:HGNC Symbol;Acc:2209]
PPAT	5471	ENSG00000176444	CLK2			COL5A2	collagen, type V, alpha 2 [Source:HGNC Symbol;Acc:2210]
CASP7	840	ENSG00000176463	SLCO3A1			COL5A3	collagen, type V, alpha 3 [Source:HGNC Symbol;Acc:14864]
CMKLR1	1240	ENSG00000176601	MAP3K19			COL6A1	collagen, type VI, alpha 1 [Source:HGNC Symbol;Acc:2211]
IFNL3	282617	ENSG00000176749	CDK5R1			COL6A2	collagen, type VI, alpha 2 [Source:HGNC Symbol;Acc:2212]
APOB	338	ENSG00000176884	GRIN1			COL6A3	collagen, type VI, alpha 3 [Source:HGNC Symbol;Acc:2213]
IL1R1	3554	ENSG00000176890	TYMS			COL6A5	collagen, type VI, alpha 5 [Source:HGNC Symbol;Acc:26674]
MARK1	4139	ENSG00000177084	POLE			COL6A6	collagen, type VI, alpha 6 [Source:HGNC Symbol;Acc:27023]
GJA3	2700	ENSG00000177169	ULK1			COL7A1	collagen, type VII, alpha 1 [Source:HGNC Symbol;Acc:2214]
DPP9	91039	ENSG00000177189	RPS6KA3			COL8A1	collagen, type VIII, alpha 1 [Source:HGNC Symbol;Acc:2215]
CTSL	1514	ENSG00000177455	CD19			COL8A2	collagen, type VIII, alpha 2 [Source:HGNC Symbol;Acc:2216]
PSMB9	5698	ENSG00000177628	GBA			COL9A1	collagen, type IX, alpha 1 [Source:HGNC Symbol;Acc:2217]
GRM4	2914	ENSG00000177663	IL17RA			COL9A2	collagen, type IX, alpha 2 [Source:HGNC Symbol;Acc:2218]
AKR1C3	8644	ENSG00000178035	IMPDH2			COL9A3	collagen, type IX, alpha 3 [Source:HGNC Symbol;Acc:2219]
NPPC	4880	ENSG00000178084	HTR3C			COLEC10	collectin sub-family member 10 (C-type lectin) [Source:HGNC Symbol;Acc:2220]
ANGPTL3	27329	ENSG00000178394	HTR1A			COLQ	collagen-like tail subunit (single strand of homotrimer) of asymmetric acetylcholinesterase [Source:HGNC Symbol;Acc:2226]
FER	2241	ENSG00000178467	P4HTM			COMP	cartilage oligomeric matrix protein [Source:HGNC Symbol;Acc:2227]
BIRC7	79444	ENSG00000178562	CD28			COMT	catechol-O-methyltransferase [Source:HGNC Symbol;Acc:2228]
MLKL	197259	ENSG00000178568	ERBB4			COP1	NA
CSF3	1440	ENSG00000178607	ERN1			COPA	coatomer protein complex, subunit alpha [Source:HGNC Symbol;Acc:2230]
SLC22A8	9376	ENSG00000178623	GPR35			COQ2	NA
CDH5	1003	ENSG00000178950	GAK			COQ8B	NA
TG	7038	ENSG00000178999	AURKB			CORIN	corin, serine peptidase [Source:HGNC Symbol;Acc:19012]
SLC6A12	6539	ENSG00000179097	HTR1F			CORO7	NA
UGT1A3	54659	ENSG00000179142	CYP11B2			CORT	cortistatin [Source:HGNC Symbol;Acc:2257]
KCNT2	343450	ENSG00000179546	HTR1D			CP	ceruloplasmin (ferroxidase) [Source:HGNC Symbol;Acc:2295]
KCNC4	3749	ENSG00000179603	GRM8			CPA1	carboxypeptidase A1 (pancreatic) [Source:HGNC Symbol;Acc:2296]
BMX	660	ENSG00000179921	GPBAR1			CPA2	carboxypeptidase A2 (pancreatic) [Source:HGNC Symbol;Acc:2297]
PTGFR	5737	ENSG00000180176	TH			CPA3	carboxypeptidase A3 (mast cell) [Source:HGNC Symbol;Acc:2298]
PRKDC	5591	ENSG00000180210	F2			CPA4	carboxypeptidase A4 [Source:HGNC Symbol;Acc:15740]
NPR2	4882	ENSG00000180370	PAK2			CPA5	carboxypeptidase A5 [Source:HGNC Symbol;Acc:15722]
GRIN2B	2904	ENSG00000180432	CYP8B1			CPA6	carboxypeptidase A6 [Source:HGNC Symbol;Acc:17245]
MYCN	4613	ENSG00000180616	SSTR2			CPAMD8	C3 and PZP-like, alpha-2-macroglobulin domain containing 8 [Source:HGNC Symbol;Acc:23228]
CACNA1B	774	ENSG00000180638	SLC47A2			CPB1	carboxypeptidase B1 (tissue) [Source:HGNC Symbol;Acc:2299]
CAPN2	824	ENSG00000180720	CHRM4			CPB2	carboxypeptidase B2 (plasma) [Source:HGNC Symbol;Acc:2300]
MUC16	94025	ENSG00000180739	S1PR5			CPD	NA
CASP6	839	ENSG00000180767	CHST13			CPE	carboxypeptidase E [Source:HGNC Symbol;Acc:2303]
CALCRL	10203	ENSG00000180772	AGTR2			CPM	carboxypeptidase M [Source:HGNC Symbol;Acc:2311]
ABHD6	57406	ENSG00000180815	MAP3K15			CPN1	carboxypeptidase N, polypeptide 1 [Source:HGNC Symbol;Acc:2312]
HLA-DRB1	3123	ENSG00000180871	CXCR2			CPN2	carboxypeptidase N, polypeptide 2 [Source:HGNC Symbol;Acc:2313]
DES	1674	ENSG00000180914	OXTR			CPOX	NA
CACNA1G	8913	ENSG00000181019	NQO1			CPQ	carboxypeptidase Q [Source:HGNC Symbol;Acc:16910]
PTGDS	5730	ENSG00000181072	CHRM2			CPS1	carbamoyl-phosphate synthase 1, mitochondrial [Source:HGNC Symbol;Acc:2323]
CYB5R3	1727	ENSG00000181085	MAPK15			CPT1A	carnitine palmitoyltransferase 1A (liver) [Source:HGNC Symbol;Acc:2328]
ACTC1	70	ENSG00000181104	F2R			CPT1B	carnitine palmitoyltransferase 1B (muscle) [Source:HGNC Symbol;Acc:2329]
VKORC1	79001	ENSG00000181143	MUC16			CPT2	carnitine palmitoyltransferase 2 [Source:HGNC Symbol;Acc:2330]
STAT2	6773	ENSG00000181408	UTS2R			CPXM1	carboxypeptidase X (M14 family), member 1 [Source:HGNC Symbol;Acc:15771]
MAP4K2	5871	ENSG00000181856	SLC2A4			CPXM2	carboxypeptidase X (M14 family), member 2 [Source:HGNC Symbol;Acc:26977]
MC5R	4161	ENSG00000182256	GABRG3			CPZ	carboxypeptidase Z [Source:HGNC Symbol;Acc:2333]
LDLR	3949	ENSG00000182333	LIPF			CR1	complement component (3b/4b) receptor 1 (Knops blood group) [Source:HGNC Symbol;Acc:2334]
PTGER2	5732	ENSG00000182541	LIMK2			CR1L	complement component (3b/4b) receptor 1-like [Source:HGNC Symbol;Acc:2335]
TACR2	6865	ENSG00000182578	CSF1R			CR2	complement component (3d/Epstein Barr virus) receptor 2 [Source:HGNC Symbol;Acc:2336]
FGR	2268	ENSG00000182580	EPHB3			CRABP2	NA
ARRB2	409	ENSG00000182782	HCAR2			CRAT	NA
GJB2	2706	ENSG00000182793	GSTA5			CRB1	crumbs homolog 1 (Drosophila) [Source:HGNC Symbol;Acc:2343]
TAT	6898	ENSG00000182866	LCK			CRB2	crumbs homolog 2 (Drosophila) [Source:HGNC Symbol;Acc:18688]
DTNBP1	84062	ENSG00000183044	ABAT			CRBN	NA
TDO2	6999	ENSG00000183049	CAMK1D			CREB1	NA
MIF	4282	ENSG00000183134	PTGDR2			CREBBP	CREB binding protein [Source:HGNC Symbol;Acc:2348]
FPR1	2357	ENSG00000183196	CHST6			CREG1	cellular repressor of E1A-stimulated genes 1 [Source:HGNC Symbol;Acc:2351]
CACNA1S	779	ENSG00000183317	EPHA10			CREG2	cellular repressor of E1A-stimulated genes 2 [Source:HGNC Symbol;Acc:14272]
NOX4	50507	ENSG00000183421	RIPK4			CRELD2	cysteine-rich with EGF-like domains 2 [Source:HGNC Symbol;Acc:28150]
SLC28A2	9153	ENSG00000183454	GRIN2A			CRH	corticotropin releasing hormone [Source:HGNC Symbol;Acc:2355]
CACNG2	10369	ENSG00000183473	SSTR3			CRHBP	corticotropin releasing hormone binding protein [Source:HGNC Symbol;Acc:2356]
FGB	2244	ENSG00000183735	TBK1			CRHR1	corticotropin releasing hormone receptor 1 [Source:HGNC Symbol;Acc:2357]
MYO9B	4650	ENSG00000183765	CHEK2			CRHR2	corticotropin releasing hormone receptor 2 [Source:HGNC Symbol;Acc:2358]
CXCL2	2920	ENSG00000183813	CCR4			CRIM1	cysteine rich transmembrane BMP regulator 1 (chordin-like) [Source:HGNC Symbol;Acc:2359]
NT5C2	22978	ENSG00000183873	SCN5A			CRISP1	cysteine-rich secretory protein 1 [Source:HGNC Symbol;Acc:304]
SCNN1A	6337	ENSG00000183943	PRKX			CRISP2	cysteine-rich secretory protein 2 [Source:HGNC Symbol;Acc:12024]
AKT2	208	ENSG00000184156	KCNQ3			CRISP3	cysteine-rich secretory protein 3 [Source:HGNC Symbol;Acc:16904]
SH2D1A	4068	ENSG00000184160	ADRA2C			CRISPLD2	cysteine-rich secretory protein LCCL domain containing 2 [Source:HGNC Symbol;Acc:25248]
ITGAV	3685	ENSG00000184216	IRAK1			CRKL	NA
SERPINA6	866	ENSG00000184254	ALDH1A3			CRLF1	cytokine receptor-like factor 1 [Source:HGNC Symbol;Acc:2364]
MAP2K7	5609	ENSG00000184304	PRKD1			CRLF2	cytokine receptor-like factor 2 [Source:HGNC Symbol;Acc:14281]
GRIA4	2893	ENSG00000184343	SRPK3			CRMP1	NA
CDKAL1	54901	ENSG00000184357	HIST1H1B			CROT	NA
TPBG	7162	ENSG00000184371	CSF1			CRP	C-reactive protein, pentraxin-related [Source:HGNC Symbol;Acc:2367]
CHRNA7	1139	ENSG00000184428	TOP1MT			CRTAC1	cartilage acidic protein 1 [Source:HGNC Symbol;Acc:14882]
HCAR2	338442	ENSG00000184544	DHRS7C			CRTAM	cytotoxic and regulatory T cell molecule [Source:HGNC Symbol;Acc:24313]
CCR3	1232	ENSG00000184588	PDE4B			CRTAP	cartilage associated protein [Source:HGNC Symbol;Acc:2379]
RNASEH2A	10535	ENSG00000184674	GSTT1			CRTC1	NA
MYLK	4638	ENSG00000184845	DRD1			CRTC2	NA
SENP8	123228	ENSG00000184937	WT1			CRY1	NA
NAAA	27163	ENSG00000184984	CHRM5			CRY2	cryptochrome 2 (photolyase-like) [Source:HGNC Symbol;Acc:2385]
KRT19	3880	ENSG00000184999	SLC22A10			CRYBG2	NA
RPE65	6121	ENSG00000185010	F8			CRYGD	NA
CGA	1081	ENSG00000185015	CA13			CRYZ	NA
MAFB	9935	ENSG00000185231	MC2R			CSF1	colony stimulating factor 1 (macrophage) [Source:HGNC Symbol;Acc:2432]
NDUFC2	4718	ENSG00000185291	IL3RA			CSF1R	colony stimulating factor 1 receptor [Source:HGNC Symbol;Acc:2433]
PTK2B	2185	ENSG00000185313	SCN10A			CSF2	colony stimulating factor 2 (granulocyte-macrophage) [Source:HGNC Symbol;Acc:2434]
IL23A	51561	ENSG00000185386	MAPK11			CSF2RA	colony stimulating factor 2 receptor, alpha, low-affinity (granulocyte-macrophage) [Source:HGNC Symbol;Acc:2435]
PSMD13	5719	ENSG00000185499	MUC1			CSF2RB	colony stimulating factor 2 receptor, beta, low-affinity (granulocyte-macrophage) [Source:HGNC Symbol;Acc:2436]
PDE7A	5150	ENSG00000185513	L3MBTL1			CSF3	colony stimulating factor 3 (granulocyte) [Source:HGNC Symbol;Acc:2438]
GPR68	8111	ENSG00000185559	DLK1			CSF3R	colony stimulating factor 3 receptor (granulocyte) [Source:HGNC Symbol;Acc:2439]
CIC	23152	ENSG00000185664	PMEL			CSH1	chorionic somatomammotropin hormone 1 (placental lactogen) [Source:HGNC Symbol;Acc:2440]
PLK4	10733	ENSG00000185686	PRAME			CSH2	chorionic somatomammotropin hormone 2 [Source:HGNC Symbol;Acc:2441]
CYP2J2	1573	ENSG00000185760	KCNQ5			CSHL1	chorionic somatomammotropin hormone-like 1 [Source:HGNC Symbol;Acc:2442]
LRRK2	120892	ENSG00000185974	GRK1			CSK	c-src tyrosine kinase [Source:HGNC Symbol;Acc:2444]
CYP1B1	1545	ENSG00000186009	ATP4B			CSMD1	NA
FOXO3	2309	ENSG00000186038	HTR3E			CSN1S1	casein alpha s1 [Source:HGNC Symbol;Acc:2445]
PIK3C2A	5286	ENSG00000186090	HTR3D			CSN2	casein beta [Source:HGNC Symbol;Acc:2447]
CXCR3	2833	ENSG00000186104	CYP2R1			CSN3	casein kappa [Source:HGNC Symbol;Acc:2446]
ITGB5	3693	ENSG00000186115	CYP4F2			CSNK1A1	casein kinase 1, alpha 1 [Source:HGNC Symbol;Acc:2451]
FABP5	2171	ENSG00000186160	CYP4Z1			CSNK1A1L	casein kinase 1, alpha 1-like [Source:HGNC Symbol;Acc:20289]
BRD7	29117	ENSG00000186204	CYP4F12			CSNK1D	casein kinase 1, delta [Source:HGNC Symbol;Acc:2452]
USP2	9099	ENSG00000186297	GABRA5			CSNK1E	casein kinase 1, epsilon [Source:HGNC Symbol;Acc:2453]
KCNJ4	3761	ENSG00000186318	BACE1			CSNK1G1	casein kinase 1, gamma 1 [Source:HGNC Symbol;Acc:2454]
ADH1A	124	ENSG00000186350	RXRA			CSNK1G2	casein kinase 1, gamma 2 [Source:HGNC Symbol;Acc:2455]
RAMP3	10268	ENSG00000186526	CYP4F8			CSNK1G3	casein kinase 1, gamma 3 [Source:HGNC Symbol;Acc:2456]
NMUR2	56923	ENSG00000186529	CYP4F3			CSNK2A1	casein kinase 2, alpha 1 polypeptide [Source:HGNC Symbol;Acc:2457]
FAS	355	ENSG00000186716	BCR			CSNK2A2	casein kinase 2, alpha prime polypeptide [Source:HGNC Symbol;Acc:2459]
COL1A2	1278	ENSG00000186795	KCNK18			CSNK2A3	NA
CYP26B1	56603	ENSG00000186803	IFNA10			CSPG4	chondroitin sulfate proteoglycan 4 [Source:HGNC Symbol;Acc:2466]
CMKLR2	2825	ENSG00000186827	TNFRSF4			CSPG5	chondroitin sulfate proteoglycan 5 (neuroglycan C) [Source:HGNC Symbol;Acc:2467]
CCNK	8812	ENSG00000186868	MAPT			CSRNP3	NA
PSEN1	5663	ENSG00000186891	TNFRSF18			CSRP3	NA
HTRA1	5654	ENSG00000186951	PPARA			CST1	cystatin SN [Source:HGNC Symbol;Acc:2473]
VIM	7431	ENSG00000187010	RHD			CST2	cystatin SA [Source:HGNC Symbol;Acc:2474]
F8	2157	ENSG00000187048	CYP4A11			CST3	cystatin C [Source:HGNC Symbol;Acc:2475]
CDK19	23097	ENSG00000187134	AKR1C1			CST4	cystatin S [Source:HGNC Symbol;Acc:2476]
ARSA	410	ENSG00000187258	NPSR1			CST5	cystatin D [Source:HGNC Symbol;Acc:2477]
SFTPB	6439	ENSG00000187266	EPOR			CST6	cystatin E/M [Source:HGNC Symbol;Acc:2478]
EXO1	9156	ENSG00000187486	KCNJ11			CST7	cystatin F (leukocystatin) [Source:HGNC Symbol;Acc:2479]
SLC33A1	9197	ENSG00000187553	CYP26C1			CST8	cystatin 8 (cystatin-related epididymal specific) [Source:HGNC Symbol;Acc:2480]
MR1	3140	ENSG00000187630	DHRS4L2			CST9	cystatin 9 (testatin) [Source:HGNC Symbol;Acc:13261]
GCG	2641	ENSG00000187758	ADH1A			CST9L	cystatin 9-like [Source:HGNC Symbol;Acc:16233]
HLA-C	3107	ENSG00000187837	HIST1H1C			CTAG1B	NA
CSNK2A1	1457	ENSG00000188130	MAPK12			CTAG2	NA
HTR1F	3355	ENSG00000188229	TUBB4B			CTBS	chitobiase, di-N-acetyl- [Source:HGNC Symbol;Acc:2496]
SPINT1	6692	ENSG00000188257	PLA2G2A			CTDSP1	CTD (carboxy-terminal domain, RNA polymerase II, polypeptide A) small phosphatase 1 [Source:HGNC Symbol;Acc:21614]
RHBDF2	79651	ENSG00000188379	IFNA2			CTF1	cardiotrophin 1 [Source:HGNC Symbol;Acc:2499]
PARP1	142	ENSG00000188389	PDCD1			CTGF	connective tissue growth factor [Source:HGNC Symbol;Acc:2500]
CNPY4	245812	ENSG00000188404	SELL			CTH	NA
NMUR1	10316	ENSG00000188641	DPYD			CTHRC1	collagen triple helix repeat containing 1 [Source:HGNC Symbol;Acc:18831]
BRS3	680	ENSG00000188778	ADRB3			CTLA4	cytotoxic T-lymphocyte-associated protein 4 [Source:HGNC Symbol;Acc:2505]
ABCC4	10257	ENSG00000188784	PLA2G2E			CTNNA2	NA
GJB1	2705	ENSG00000188822	CNR2			CTNNA3	NA
GLRA3	8001	ENSG00000188906	LRRK2			CTNNB1	catenin (cadherin-associated protein), beta 1, 88kDa [Source:HGNC Symbol;Acc:2514]
SF3B3	23450	ENSG00000189013	KIR2DL4			CTNNBL1	NA
SOX10	6663	ENSG00000189060	H1F0			CTPS1	NA
CD83	9308	ENSG00000189091	SF3B3			CTRB1	chymotrypsinogen B1 [Source:HGNC Symbol;Acc:2521]
CYP2C8	1558	ENSG00000189221	MAOA			CTRB2	chymotrypsinogen B2 [Source:HGNC Symbol;Acc:2522]
TXNRD1	7296	ENSG00000196126	HLA-DRB1			CTRC	chymotrypsin C (caldecrin) [Source:HGNC Symbol;Acc:2523]
SNCA	6622	ENSG00000196132	MYT1			CTRL	chymotrypsin-like [Source:HGNC Symbol;Acc:2524]
MME	4311	ENSG00000196139	AKR1C3			CTSA	cathepsin A [Source:HGNC Symbol;Acc:9251]
CCL21	6366	ENSG00000196188	CTSE			CTSB	cathepsin B [Source:HGNC Symbol;Acc:2527]
CHAT	1103	ENSG00000196218	RYR1			CTSC	cathepsin C [Source:HGNC Symbol;Acc:2528]
PDE6C	5146	ENSG00000196230	TUBB			CTSD	cathepsin D [Source:HGNC Symbol;Acc:2529]
EPHA7	2045	ENSG00000196262	PPIA			CTSE	cathepsin E [Source:HGNC Symbol;Acc:2530]
TSG101	7251	ENSG00000196305	IARS			CTSF	cathepsin F [Source:HGNC Symbol;Acc:2531]
PSMC6	5706	ENSG00000196344	ADH7			CTSG	cathepsin G [Source:HGNC Symbol;Acc:2532]
LSS	4047	ENSG00000196352	CD55			CTSH	cathepsin H [Source:HGNC Symbol;Acc:2535]
CACNA2D3	55799	ENSG00000196411	EPHB4			CTSK	cathepsin K [Source:HGNC Symbol;Acc:2536]
EPCAM	4072	ENSG00000196468	FGF16			CTSL	cathepsin L [Source:HGNC Symbol;Acc:2537]
PLD1	5337	ENSG00000196498	NCOR2			CTSO	NA
ITGAM	3684	ENSG00000196502	SULT1A1			CTSS	cathepsin S [Source:HGNC Symbol;Acc:2545]
C10ORF67	256815	ENSG00000196517	SLC6A9			CTSV	cathepsin V [Source:HGNC Symbol;Acc:2538]
SERPINB2	5055	ENSG00000196549	MME			CTSW	cathepsin W [Source:HGNC Symbol;Acc:2546]
PRKAA1	5562	ENSG00000196557	CACNA1H			CTSZ	cathepsin Z [Source:HGNC Symbol;Acc:2547]
KLC1	3831	ENSG00000196569	LAMA2			CUBN	NA
CD40	958	ENSG00000196591	HDAC2			CUL4A	NA
SOD2	6648	ENSG00000196611	MMP1			CUX2	NA
FGA	2243	ENSG00000196616	ADH1B			CX3CL1	chemokine (C-X3-C motif) ligand 1 [Source:HGNC Symbol;Acc:10647]
LNPEP	4012	ENSG00000196620	UGT2B15			CX3CR1	chemokine (C-X3-C motif) receptor 1 [Source:HGNC Symbol;Acc:2558]
S1PR2	9294	ENSG00000196639	HRH1			CXADR	coxsackie virus and adenovirus receptor [Source:HGNC Symbol;Acc:2559]
HMGB1	3146	ENSG00000196664	TLR7			CXCL1	chemokine (C-X-C motif) ligand 1 (melanoma growth stimulating activity, alpha) [Source:HGNC Symbol;Acc:4602]
MDH2	4191	ENSG00000196689	TRPV1			CXCL10	chemokine (C-X-C motif) ligand 10 [Source:HGNC Symbol;Acc:10637]
KCNMA1	3778	ENSG00000196730	DAPK1			CXCL11	chemokine (C-X-C motif) ligand 11 [Source:HGNC Symbol;Acc:10638]
OPN1LW	5956	ENSG00000196811	CHRNG			CXCL12	chemokine (C-X-C motif) ligand 12 [Source:HGNC Symbol;Acc:10672]
GLP2R	9340	ENSG00000196839	ADA			CXCL13	chemokine (C-X-C motif) ligand 13 [Source:HGNC Symbol;Acc:10639]
GSR	2936	ENSG00000196876	SCN8A			CXCL14	chemokine (C-X-C motif) ligand 14 [Source:HGNC Symbol;Acc:10640]
C5AR2	27202	ENSG00000196878	LAMB3			CXCL16	chemokine (C-X-C motif) ligand 16 [Source:HGNC Symbol;Acc:16642]
LPAR3	23566	ENSG00000197122	SRC			CXCL17	chemokine (C-X-C motif) ligand 17 [Source:HGNC Symbol;Acc:19232]
PBRM1	55193	ENSG00000197150	ABCB8			CXCL2	chemokine (C-X-C motif) ligand 2 [Source:HGNC Symbol;Acc:4603]
BRDT	676	ENSG00000197165	SULT1A2			CXCL3	chemokine (C-X-C motif) ligand 3 [Source:HGNC Symbol;Acc:4604]
IL11	3589	ENSG00000197208	SLC22A4			CXCL5	chemokine (C-X-C motif) ligand 5 [Source:HGNC Symbol;Acc:10642]
GABBR2	9568	ENSG00000197299	BLM			CXCL6	chemokine (C-X-C motif) ligand 6 [Source:HGNC Symbol;Acc:10643]
SLC22A6	9356	ENSG00000197375	SLC22A5			CXCL8	NA
DGKB	1607	ENSG00000197386	HTT			CXCL9	chemokine (C-X-C motif) ligand 9 [Source:HGNC Symbol;Acc:7098]
DGAT1	8694	ENSG00000197408	CYP2B6			CXCR1	chemokine (C-X-C motif) receptor 1 [Source:HGNC Symbol;Acc:6026]
IL18	3606	ENSG00000197442	MAP3K5			CXCR2	chemokine (C-X-C motif) receptor 2 [Source:HGNC Symbol;Acc:6027]
GCLM	2730	ENSG00000197446	CYP2F1			CXCR3	chemokine (C-X-C motif) receptor 3 [Source:HGNC Symbol;Acc:4540]
CRP	1401	ENSG00000197448	GSTK1			CXCR4	chemokine (C-X-C motif) receptor 4 [Source:HGNC Symbol;Acc:2561]
THRA	7067	ENSG00000197506	SLC28A3			CXCR5	chemokine (C-X-C motif) receptor 5 [Source:HGNC Symbol;Acc:1060]
P2RY4	5030	ENSG00000197561	ELANE			CXCR6	chemokine (C-X-C motif) receptor 6 [Source:HGNC Symbol;Acc:16647]
PGD	5226	ENSG00000197616	MYH6			CXXC4	NA
RASGRP1	10125	ENSG00000197635	DPP4			CYB5D2	cytochrome b5 domain containing 2 [Source:HGNC Symbol;Acc:28471]
ERAP2	64167	ENSG00000197646	PDCD1LG2			CYB5R1	NA
CSNK1G2	1455	ENSG00000197766	CFD			CYB5R2	NA
CDH23	64072	ENSG00000197838	CYP2A13			CYB5R3	cytochrome b5 reductase 3 [Source:HGNC Symbol;Acc:2873]
MUC5AC	4586	ENSG00000197888	UGT2B17			CYB5R4	NA
CASP10	843	ENSG00000197891	SLC22A12			CYBA	NA
GRK5	2869	ENSG00000197894	ADH5			CYBB	cytochrome b-245, beta polypeptide [Source:HGNC Symbol;Acc:2578]
CYP2A6	1548	ENSG00000197901	SLC22A6			CYCSP5	NA
SLC14A2	8170	ENSG00000197919	IFNA1			CYP11A1	cytochrome P450, family 11, subfamily A, polypeptide 1 [Source:HGNC Symbol;Acc:2590]
PIM2	11040	ENSG00000198001	IRAK4			CYP11B1	cytochrome P450, family 11, subfamily B, polypeptide 1 [Source:HGNC Symbol;Acc:2591]
BAP1	8314	ENSG00000198049	AVPR1B			CYP11B2	cytochrome P450, family 11, subfamily B, polypeptide 2 [Source:HGNC Symbol;Acc:2592]
FECH	2235	ENSG00000198074	AKR1B10			CYP17A1	cytochrome P450, family 17, subfamily A, polypeptide 1 [Source:HGNC Symbol;Acc:2593]
PKD2L1	9033	ENSG00000198077	CYP2A7			CYP19A1	cytochrome P450, family 19, subfamily A, polypeptide 1 [Source:HGNC Symbol;Acc:2594]
MAP3K9	4293	ENSG00000198099	ADH4			CYP1A1	cytochrome P450, family 1, subfamily A, polypeptide 1 [Source:HGNC Symbol;Acc:2595]
TYMSOS	494514	ENSG00000198121	LPAR1			CYP1A2	cytochrome P450, family 1, subfamily A, polypeptide 2 [Source:HGNC Symbol;Acc:2596]
DOK5	55816	ENSG00000198189	HSD17B11			CYP1B1	cytochrome P450, family 1, subfamily B, polypeptide 1 [Source:HGNC Symbol;Acc:2597]
MGLL	11343	ENSG00000198203	SULT1C2			CYP20A1	cytochrome P450, family 20, subfamily A, polypeptide 1 [Source:HGNC Symbol;Acc:20576]
AOX1	316	ENSG00000198223	CSF2RA			CYP21A2	cytochrome P450, family 21, subfamily A, polypeptide 2 [Source:HGNC Symbol;Acc:2600]
DYRK3	8444	ENSG00000198355	PIM3			CYP24A1	cytochrome P450, family 24, subfamily A, polypeptide 1 [Source:HGNC Symbol;Acc:2602]
LTB4R2	56413	ENSG00000198400	NTRK1			CYP26A1	cytochrome P450, family 26, subfamily A, polypeptide 1 [Source:HGNC Symbol;Acc:2603]
TAOK1	57551	ENSG00000198431	TXNRD1			CYP26B1	cytochrome P450, family 26, subfamily B, polypeptide 1 [Source:HGNC Symbol;Acc:20581]
ALCAM	214	ENSG00000198502	HLA-DRB5			CYP26C1	cytochrome P450, family 26, subfamily C, polypeptide 1 [Source:HGNC Symbol;Acc:20577]
ORAI1	84876	ENSG00000198598	MMP17			CYP27A1	cytochrome P450, family 27, subfamily A, polypeptide 1 [Source:HGNC Symbol;Acc:2605]
TRPM8	79054	ENSG00000198691	ABCA4			CYP27B1	cytochrome P450, family 27, subfamily B, polypeptide 1 [Source:HGNC Symbol;Acc:2606]
CTLA4	1493	ENSG00000198704	GPX6			CYP2A13	cytochrome P450, family 2, subfamily A, polypeptide 13 [Source:HGNC Symbol;Acc:2608]
GATA2	2624	ENSG00000198734	F5			CYP2A6	cytochrome P450, family 2, subfamily A, polypeptide 6 [Source:HGNC Symbol;Acc:2610]
NCOA1	8648	ENSG00000198785	GRIN3A			CYP2A7	cytochrome P450, family 2, subfamily A, polypeptide 7 [Source:HGNC Symbol;Acc:2611]
NCOA3	8202	ENSG00000198793	MTOR			CYP2A7P1	NA
KCNA4	3739	ENSG00000198805	PNP			CYP2B6	cytochrome P450, family 2, subfamily B, polypeptide 6 [Source:HGNC Symbol;Acc:2615]
SMAD4	4089	ENSG00000198822	GRM3			CYP2C18	cytochrome P450, family 2, subfamily C, polypeptide 18 [Source:HGNC Symbol;Acc:2620]
FFAR1	2864	ENSG00000198838	RYR3			CYP2C19	cytochrome P450, family 2, subfamily C, polypeptide 19 [Source:HGNC Symbol;Acc:2621]
CALCA	796	ENSG00000198848	CES1			CYP2C8	cytochrome P450, family 2, subfamily C, polypeptide 8 [Source:HGNC Symbol;Acc:2622]
MARK2	2011	ENSG00000198851	CD3E			CYP2C9	cytochrome P450, family 2, subfamily C, polypeptide 9 [Source:HGNC Symbol;Acc:2623]
ERG	2078	ENSG00000198900	TOP1			CYP2D6	cytochrome P450, family 2, subfamily D, polypeptide 6 [Source:HGNC Symbol;Acc:2625]
HTR3C	170572	ENSG00000198909	MAP3K3			CYP2E1	cytochrome P450, family 2, subfamily E, polypeptide 1 [Source:HGNC Symbol;Acc:2631]
GUCY1B1	2983	ENSG00000198947	DMD			CYP2F1	cytochrome P450, family 2, subfamily F, polypeptide 1 [Source:HGNC Symbol;Acc:2632]
IL15	3600	ENSG00000203797	DDO			CYP2J2	cytochrome P450, family 2, subfamily J, polypeptide 2 [Source:HGNC Symbol;Acc:2634]
SCARB1	949	ENSG00000203859	HSD3B2			CYP2R1	cytochrome P450, family 2, subfamily R, polypeptide 1 [Source:HGNC Symbol;Acc:20580]
SRD5A2	6716	ENSG00000204231	RXRB			CYP2S1	cytochrome P450, family 2, subfamily S, polypeptide 1 [Source:HGNC Symbol;Acc:15654]
CCN2	1490	ENSG00000204264	PSMB8			CYP2U1	cytochrome P450, family 2, subfamily U, polypeptide 1 [Source:HGNC Symbol;Acc:20582]
PRKD2	25865	ENSG00000204287	HLA-DRA			CYP2W1	cytochrome P450, family 2, subfamily W, polypeptide 1 [Source:HGNC Symbol;Acc:20243]
GLRA2	2742	ENSG00000204385	SLC44A4			CYP39A1	cytochrome P450, family 39, subfamily A, polypeptide 1 [Source:HGNC Symbol;Acc:17449]
PSMD11	5717	ENSG00000204427	ABHD16A			CYP3A4	cytochrome P450, family 3, subfamily A, polypeptide 4 [Source:HGNC Symbol;Acc:2637]
PADI4	23569	ENSG00000204580	DDR1			CYP3A43	cytochrome P450, family 3, subfamily A, polypeptide 43 [Source:HGNC Symbol;Acc:17450]
AQP9	366	ENSG00000204681	GABBR1			CYP3A5	cytochrome P450, family 3, subfamily A, polypeptide 5 [Source:HGNC Symbol;Acc:2638]
KCNH6	81033	ENSG00000204983	PRSS1			CYP3A7	cytochrome P450, family 3, subfamily A, polypeptide 7 [Source:HGNC Symbol;Acc:2640]
CD28	940	ENSG00000205155	PSENEN			CYP46A1	cytochrome P450, family 46, subfamily A, polypeptide 1 [Source:HGNC Symbol;Acc:2641]
CRHR1	1394	ENSG00000205268	PDE7A			CYP4A11	cytochrome P450, family 4, subfamily A, polypeptide 11 [Source:HGNC Symbol;Acc:2642]
NLRP3	114548	ENSG00000205359	SLCO6A1			CYP4A22	cytochrome P450, family 4, subfamily A, polypeptide 22 [Source:HGNC Symbol;Acc:20575]
NPY2R	4887	ENSG00000205571	SMN2			CYP4B1	cytochrome P450, family 4, subfamily B, polypeptide 1 [Source:HGNC Symbol;Acc:2644]
SLC36A2	153201	ENSG00000205755	CRLF2			CYP4F11	cytochrome P450, family 4, subfamily F, polypeptide 11 [Source:HGNC Symbol;Acc:13265]
SENP6	26054	ENSG00000206503	HLA-A			CYP4F12	cytochrome P450, family 4, subfamily F, polypeptide 12 [Source:HGNC Symbol;Acc:18857]
PMM2	5373	ENSG00000211445	GPX3			CYP4F2	cytochrome P450, family 4, subfamily F, polypeptide 2 [Source:HGNC Symbol;Acc:2645]
SLC22A12	116085	ENSG00000211452	DIO1			CYP4F22	cytochrome P450, family 4, subfamily F, polypeptide 22 [Source:HGNC Symbol;Acc:26820]
IL6ST	3572	ENSG00000211699	TRGV3			CYP4F3	cytochrome P450, family 4, subfamily F, polypeptide 3 [Source:HGNC Symbol;Acc:2646]
HYAL2	8692	ENSG00000211707	TRBV7-1			CYP4F8	cytochrome P450, family 4, subfamily F, polypeptide 8 [Source:HGNC Symbol;Acc:2648]
ITGA5	3678	ENSG00000211810	TRAV29DV5			CYP4V2	cytochrome P450, family 4, subfamily V, polypeptide 2 [Source:HGNC Symbol;Acc:23198]
TBK1	29110	ENSG00000211891	IGHE			CYP4X1	cytochrome P450, family 4, subfamily X, polypeptide 1 [Source:HGNC Symbol;Acc:20244]
CYP7B1	9420	ENSG00000212122	TSSK1B			CYP4Z1	cytochrome P450, family 4, subfamily Z, polypeptide 1 [Source:HGNC Symbol;Acc:20583]
ADH1B	125	ENSG00000213341	CHUK			CYP51A1	cytochrome P450, family 51, subfamily A, polypeptide 1 [Source:HGNC Symbol;Acc:2649]
EIF3A	8661	ENSG00000213366	GSTM2			CYP7A1	cytochrome P450, family 7, subfamily A, polypeptide 1 [Source:HGNC Symbol;Acc:2651]
PTPRF	5792	ENSG00000213694	S1PR3			CYP7B1	cytochrome P450, family 7, subfamily B, polypeptide 1 [Source:HGNC Symbol;Acc:2652]
ITGA2B	3674	ENSG00000213759	UGT2B11			CYP8B1	cytochrome P450, family 8, subfamily B, polypeptide 1 [Source:HGNC Symbol;Acc:2653]
GPR37	2861	ENSG00000213903	LTB4R			CYR61	cysteine-rich, angiogenic inducer, 61 [Source:HGNC Symbol;Acc:2654]
SCN7A	6332	ENSG00000213923	CSNK1E			CYSLTR1	cysteinyl leukotriene receptor 1 [Source:HGNC Symbol;Acc:17451]
SLC5A7	60482	ENSG00000214042	IFNA7			CYSLTR2	cysteinyl leukotriene receptor 2 [Source:HGNC Symbol;Acc:18274]
PTCH1	5727	ENSG00000214102	WEE2			CYTH2	NA
CLCN1	1180	ENSG00000215182	MUC5AC			CYTL1	cytokine-like 1 [Source:HGNC Symbol;Acc:24435]
RYR3	6263	ENSG00000215644	GCGR			DAG1	dystroglycan 1 (dystrophin-associated glycoprotein 1) [Source:HGNC Symbol;Acc:2666]
IGFBP6	3489	ENSG00000220205	VAMP2			DAGLA	diacylglycerol lipase, alpha [Source:HGNC Symbol;Acc:1165]
ABO	28	ENSG00000221867	MAGEA3			DAGLB	diacylglycerol lipase, beta [Source:HGNC Symbol;Acc:28923]
TXK	7294	ENSG00000222040	ADRA2B			DAND5	DAN domain family member 5, BMP antagonist [Source:HGNC Symbol;Acc:26780]
UCHL5	51377	ENSG00000226979	LTA			DAO	D-amino-acid oxidase [Source:HGNC Symbol;Acc:2671]
MC1R	4157	ENSG00000227507	LTB			DAOA	NA
ADAM33	80332	ENSG00000228716	DHFR			DAPK1	death-associated protein kinase 1 [Source:HGNC Symbol;Acc:2674]
DAPK3	1613	ENSG00000229164	TRAC			DAPK2	death-associated protein kinase 2 [Source:HGNC Symbol;Acc:2675]
C11ORF65	160140	ENSG00000232810	TNF			DAPK3	death-associated protein kinase 3 [Source:HGNC Symbol;Acc:2676]
MGAT2	4247	ENSG00000233276	GPX1			DARC	Duffy blood group, atypical chemokine receptor [Source:HGNC Symbol;Acc:4035]
SPP1	6696	ENSG00000236637	IFNA4			DBF4	DBF4 homolog (S. cerevisiae) [Source:HGNC Symbol;Acc:17364]
XIRP2	129446	ENSG00000239697	TNFSF12			DBH	dopamine beta-hydroxylase (dopamine beta-monooxygenase) [Source:HGNC Symbol;Acc:2689]
GSTZ1	2954	ENSG00000239732	TLR9			DBI	NA
ADM	133	ENSG00000240224	UGT1A5			DBP	NA
AREG	374	ENSG00000241119	UGT1A9			DCAF4	NA
KLK6	5653	ENSG00000241186	TDGF1			DCBLD1	NA
FDPS	2224	ENSG00000241635	UGT1A8			DCD	dermcidin [Source:HGNC Symbol;Acc:14669]
ROCK1	6093	ENSG00000242366	UGT1A1			DCK	deoxycytidine kinase [Source:HGNC Symbol;Acc:2704]
PSMD4P1	54035	ENSG00000242515	UGT1A10			DCLK1	doublecortin-like kinase 1 [Source:HGNC Symbol;Acc:2700]
STK4	6789	ENSG00000243135	UGT1A3			DCLK2	doublecortin-like kinase 2 [Source:HGNC Symbol;Acc:19002]
MSH6	2956	ENSG00000243480	AMY2A			DCLK3	doublecortin-like kinase 3 [Source:HGNC Symbol;Acc:19005]
EED	8726	ENSG00000243772	KIR2DL3			DCN	decorin [Source:HGNC Symbol;Acc:2705]
HCN4	10021	ENSG00000243955	GSTA1			DCPS	decapping enzyme, scavenger [Source:HGNC Symbol;Acc:29812]
GSTM1	2944	ENSG00000244067	GSTA2			DCT	dopachrome tautomerase [Source:HGNC Symbol;Acc:2709]
HTR7	3363	ENSG00000244122	UGT1A7			DCTD	NA
KCNK12	56660	ENSG00000244474	UGT1A4			DDAH1	NA
EYA2	2139	ENSG00000248144	ADH1C			DDB1	NA
STAT5A	6776	ENSG00000254087	LYN			DDC	dopa decarboxylase (aromatic L-amino acid decarboxylase) [Source:HGNC Symbol;Acc:2719]
TOP1MT	116447	ENSG00000255974	CYP2A6			DDHD1	NA
RXFP3	51289	ENSG00000256713	PGA5			DDIT3	NA
FOXO1	2308	ENSG00000257335	MGAM			DDIT4	NA
FGF4	2249	ENSG00000257365	FNTB			DDO	D-aspartate oxidase [Source:HGNC Symbol;Acc:2727]
CTDSP1	58190	ENSG00000258429	PDF			DDOST	dolichyl-diphosphooligosaccharide--protein glycosyltransferase subunit (non-catalytic) [Source:HGNC Symbol;Acc:2728]
CX3CR1	1524	ENSG00000258839	MC1R			DDR1	discoidin domain receptor tyrosine kinase 1 [Source:HGNC Symbol;Acc:2730]
PRKAB1	5564	ENSG00000258947				DDR2	discoidin domain receptor tyrosine kinase 2 [Source:HGNC Symbol;Acc:2731]
MC3R	4159	ENSG00000259207	ITGB3			DDRGK1	NA
SF3B1	23451	ENSG00000261052	SULT1A3			DDX3X	DEAD (Asp-Glu-Ala-Asp) box helicase 3, X-linked [Source:HGNC Symbol;Acc:2745]
LIMK1	3984	ENSG00000267534	S1PR2			DDX43	NA
CLK1	1195	ENSG00000269858	EGLN2			DDX5	NA
KCNA6	3742	ENSG00000270024	C8orf44-SGK3			DEAF1	DEAF1 transcription factor [Source:HGNC Symbol;Acc:14677]
SGK1	6446	ENSG00000273079	GRIN2B			DEFA1	defensin, alpha 1 [Source:HGNC Symbol;Acc:2761]
BRD3	8019	ENSG00000001036	FUCA2			DEFA1B	defensin, alpha 1B [Source:HGNC Symbol;Acc:33596]
CA14	23632	ENSG00000001084	GCLC			DEFA3	defensin, alpha 3, neutrophil-specific [Source:HGNC Symbol;Acc:2762]
PRKCZ	5590	ENSG00000002330	BAD			DEFA4	defensin, alpha 4, corticostatin [Source:HGNC Symbol;Acc:2763]
ITGA11	22801	ENSG00000002726	AOC1			DEFA5	defensin, alpha 5, Paneth cell-specific [Source:HGNC Symbol;Acc:2764]
SLC12A2	6558	ENSG00000004487	KDM1A			DEFA6	defensin, alpha 6, Paneth cell-specific [Source:HGNC Symbol;Acc:2765]
NPEPPS	9520	ENSG00000005339	CREBBP			DEFB1	defensin, beta 1 [Source:HGNC Symbol;Acc:2766]
DAGLA	747	ENSG00000006062	MAP3K14			DEFB103A	defensin, beta 103A [Source:HGNC Symbol;Acc:15967]
KCNQ3	3786	ENSG00000006634	DBF4			DEFB103B	defensin, beta 103B [Source:HGNC Symbol;Acc:31702]
XPO1	7514	ENSG00000006837	CDKL3			DEFB104A	defensin, beta 104A [Source:HGNC Symbol;Acc:18115]
PSMB3	5691	ENSG00000007952	NOX1			DEFB104B	defensin, beta 104B [Source:HGNC Symbol;Acc:26165]
TPCN2	219931	ENSG00000008118	CAMK1G			DEFB105A	defensin, beta 105A [Source:HGNC Symbol;Acc:18087]
PTPN5	84867	ENSG00000008128	CDK11A			DEFB105B	defensin, beta 105B [Source:HGNC Symbol;Acc:29930]
FOS	2353	ENSG00000008516	MMP25			DEFB106A	defensin, beta 106A [Source:HGNC Symbol;Acc:18088]
CYP27B1	1594	ENSG00000010219	DYRK4			DEFB106B	defensin, beta 106B [Source:HGNC Symbol;Acc:28879]
TUBA3C	7278	ENSG00000010379	SLC6A13			DEFB107A	defensin, beta 107A [Source:HGNC Symbol;Acc:18086]
ZNF165	7718	ENSG00000010438	PRSS3			DEFB107B	defensin, beta 107B [Source:HGNC Symbol;Acc:31918]
ATP7B	540	ENSG00000011304	PTBP1			DEFB108B	defensin, beta 108B [Source:HGNC Symbol;Acc:29966]
DDR1	780	ENSG00000011405	PIK3C2A			DEFB110	defensin, beta 110 locus [Source:HGNC Symbol;Acc:18091]
PAK5	57144	ENSG00000011422	PLAUR			DEFB112	defensin, beta 112 [Source:HGNC Symbol;Acc:18093]
AMY2A	279	ENSG00000011485	PPP5C			DEFB113	defensin, beta 113 [Source:HGNC Symbol;Acc:18094]
ATF2	1386	ENSG00000012048	BRCA1			DEFB114	defensin, beta 114 [Source:HGNC Symbol;Acc:18095]
OXER1	165140	ENSG00000014216	CAPN1			DEFB115	defensin, beta 115 [Source:HGNC Symbol;Acc:18096]
PHEX	5251	ENSG00000014257	ACPP			DEFB116	defensin, beta 116 [Source:HGNC Symbol;Acc:18097]
CYP46A1	10858	ENSG00000025434	NR1H3			DEFB118	defensin, beta 118 [Source:HGNC Symbol;Acc:16196]
DMPK	1760	ENSG00000025708	TYMP			DEFB126	defensin, beta 126 [Source:HGNC Symbol;Acc:15900]
NDUFS8	4728	ENSG00000027644	INSRR			DEFB127	defensin, beta 127 [Source:HGNC Symbol;Acc:16206]
FNTA	2339	ENSG00000031544	NR2E3			DEFB4A	defensin, beta 4A [Source:HGNC Symbol;Acc:2767]
OXGR1	27199	ENSG00000033178	UBA6			DEGS1	NA
STAT6	6778	ENSG00000036473	OTC			DEPTOR	NA
PSENEN	55851	ENSG00000036565	SLC18A1			DERL1	derlin 1 [Source:HGNC Symbol;Acc:28454]
DPEP1	1800	ENSG00000036672	USP2			DES	NA
CSNK1A1	1452	ENSG00000041880	PARP3			DFFB	NA
IFNAR2	3455	ENSG00000044574	HSPA5			DGAT1	diacylglycerol O-acyltransferase 1 [Source:HGNC Symbol;Acc:2843]
VPS37A	137492	ENSG00000049247	UTS2			DGAT2	NA
SLC29A4	222962	ENSG00000051180	RAD51			DGCR6	DiGeorge syndrome critical region gene 6 [Source:HGNC Symbol;Acc:2846]
ALDH1A2	8854	ENSG00000055332	EIF2AK2			DGKB	NA
BRD1	23774	ENSG00000055732	MCOLN3			DHCR24	NA
UGT1A7	54577	ENSG00000056291	NPFFR2			DHCR7	7-dehydrocholesterol reductase [Source:HGNC Symbol;Acc:2860]
CACNA1I	8911	ENSG00000057252	SOAT1			DHFR	dihydrofolate reductase [Source:HGNC Symbol;Acc:2861]
FST	10468	ENSG00000058091	CDK14			DHFRL1	dihydrofolate reductase-like 1 [Source:HGNC Symbol;Acc:27309]
CHRND	1144	ENSG00000059758	CDK17			DHH	desert hedgehog [Source:HGNC Symbol;Acc:2865]
SPATA5	166378	ENSG00000060982	BCAT1			DHODH	dihydroorotate dehydrogenase (quinone) [Source:HGNC Symbol;Acc:2867]
SLCO1A2	6579	ENSG00000064601	CTSA			DHPS	NA
NR0B2	8431	ENSG00000064651	SLC12A2			DHRS1	dehydrogenase/reductase (SDR family) member 1 [Source:HGNC Symbol;Acc:16445]
MRGPRX2	117194	ENSG00000064687	ABCA7			DHRS12	dehydrogenase/reductase (SDR family) member 12 [Source:HGNC Symbol;Acc:25832]
CBL	867	ENSG00000065427	KARS			DHRS13	dehydrogenase/reductase (SDR family) member 13 [Source:HGNC Symbol;Acc:28326]
ENPEP	2028	ENSG00000065833	ME1			DHRS2	dehydrogenase/reductase (SDR family) member 2 [Source:HGNC Symbol;Acc:18349]
NAMPT	10135	ENSG00000066044	ELAVL1			DHRS3	dehydrogenase/reductase (SDR family) member 3 [Source:HGNC Symbol;Acc:17693]
PGGT1B	5229	ENSG00000066135	KDM4A			DHRS4	dehydrogenase/reductase (SDR family) member 4 [Source:HGNC Symbol;Acc:16985]
CECR2	27443	ENSG00000068903	SIRT2			DHRS4L2	dehydrogenase/reductase (SDR family) member 4 like 2 [Source:HGNC Symbol;Acc:19731]
IFNA1	3439	ENSG00000068976	PYGM			DHRS7	dehydrogenase/reductase (SDR family) member 7 [Source:HGNC Symbol;Acc:21524]
DPYSL3	1809	ENSG00000069956	MAPK6			DHRS7B	dehydrogenase/reductase (SDR family) member 7B [Source:HGNC Symbol;Acc:24547]
NPY1R	4886	ENSG00000070501	POLB			DHRS7C	dehydrogenase/reductase (SDR family) member 7C [Source:HGNC Symbol;Acc:32423]
PKN2	5586	ENSG00000070610	GBA2			DHRS9	dehydrogenase/reductase (SDR family) member 9 [Source:HGNC Symbol;Acc:16888]
HNMT	3176	ENSG00000070759	TESK2			DHRSX	dehydrogenase/reductase (SDR family) X-linked [Source:HGNC Symbol;Acc:18399]
HSP90AA2P	3324	ENSG00000070770	CSNK2A2			DHX36	NA
F2RL3	9002	ENSG00000070831	CDC42			DIABLO	NA
RAD50	10111	ENSG00000071909	MYO3B			DIAPH3	NA
TLR4	7099	ENSG00000073009	IKBKG			DIO1	deiodinase, iodothyronine, type I [Source:HGNC Symbol;Acc:2883]
SLC38A2	54407	ENSG00000073060	SCARB1			DIO3	deiodinase, iodothyronine, type III [Source:HGNC Symbol;Acc:2885]
PNPLA3	80339	ENSG00000074047	GLI2			DKC1	NA
NFATC2	4773	ENSG00000074416	MGLL			DKK1	dickkopf WNT signaling pathway inhibitor 1 [Source:HGNC Symbol;Acc:2891]
P2RX4	5025	ENSG00000074603	DPP8			DKK2	dickkopf WNT signaling pathway inhibitor 2 [Source:HGNC Symbol;Acc:2892]
ADAM17	6868	ENSG00000075673	ATP12A			DKK3	dickkopf WNT signaling pathway inhibitor 3 [Source:HGNC Symbol;Acc:2893]
DPP7	29952	ENSG00000076555	ACACB			DKK4	dickkopf WNT signaling pathway inhibitor 4 [Source:HGNC Symbol;Acc:2894]
GRM6	2916	ENSG00000077616	NAALAD2			DKKL1	dickkopf-like 1 [Source:HGNC Symbol;Acc:16528]
QRFPR	84109	ENSG00000078061	ARAF			DLD	dihydrolipoamide dehydrogenase [Source:HGNC Symbol;Acc:2898]
PROKR2	128674	ENSG00000078142	PIK3C3			DLG4	NA
KDM1A	23028	ENSG00000078549	ADCYAP1R1			DLG5	NA
STK16	8576	ENSG00000079215	SLC1A3			DLK1	delta-like 1 homolog (Drosophila) [Source:HGNC Symbol;Acc:2907]
MAP4K3	8491	ENSG00000079435	LIPE			DLL3	NA
PRB2	653247	ENSG00000080618	CPB2			DLL4	delta-like 4 (Drosophila) [Source:HGNC Symbol;Acc:2910]
GATA1	2623	ENSG00000080709	KCNN2			DMBT1	deleted in malignant brain tumors 1 [Source:HGNC Symbol;Acc:2926]
CD37	951	ENSG00000084072	PPIE			DMD	dystrophin [Source:HGNC Symbol;Acc:2928]
CCL1	6346	ENSG00000084774	CAD			DMKN	dermokine [Source:HGNC Symbol;Acc:25063]
RABEP1	9135	ENSG00000085377	PREP			DMP1	dentin matrix acidic phosphoprotein 1 [Source:HGNC Symbol;Acc:2932]
GJB6	10804	ENSG00000086061	DNAJA1			DMPK	dystrophia myotonica-protein kinase [Source:HGNC Symbol;Acc:2933]
PMEL	6490	ENSG00000086232	EIF2AK1			DNAH8	NA
IVL	3713	ENSG00000086696	HSD17B2			DNAJA1	DnaJ (Hsp40) homolog, subfamily A, member 1 [Source:HGNC Symbol;Acc:5229]
CDK3	1018	ENSG00000086991	NOX4			DNAJB1	NA
STK38L	23012	ENSG00000087095	NLK			DNAJB11	DnaJ (Hsp40) homolog, subfamily B, member 11 [Source:HGNC Symbol;Acc:14889]
PRSS3	5646	ENSG00000088305	DNMT3B			DNASE1	deoxyribonuclease I [Source:HGNC Symbol;Acc:2956]
AGT	183	ENSG00000088926	F11			DNASE1L3	deoxyribonuclease I-like 3 [Source:HGNC Symbol;Acc:2959]
IPO8	10526	ENSG00000089022	MAPKAPK5			DNER	NA
CDK5	1020	ENSG00000089041	P2RX7			DNMT1	DNA (cytosine-5-)-methyltransferase 1 [Source:HGNC Symbol;Acc:2976]
MMP9	4318	ENSG00000089050	RBBP9			DNMT3A	DNA (cytosine-5-)-methyltransferase 3 alpha [Source:HGNC Symbol;Acc:2978]
GLRB	2743	ENSG00000089685	BIRC5			DNMT3B	DNA (cytosine-5-)-methyltransferase 3 beta [Source:HGNC Symbol;Acc:2979]
KCNA7	3743	ENSG00000091428	RAPGEF4			DNMT3L	NA
MSTN	2660	ENSG00000091704	CPA1			DNPEP	aspartyl aminopeptidase [Source:HGNC Symbol;Acc:2981]
GRK2	156	ENSG00000092295	TGM1			DNTT	NA
REEP5	7905	ENSG00000092531	SNAP23			DOCK10	NA
MMP16	4325	ENSG00000095015	MAP3K1			DOCK8	NA
CYP4F2	8529	ENSG00000095777	MYO3A			DOK5	NA
UTS2R	2837	ENSG00000097046	CDC7			DOT1L	DOT1-like histone H3K79 methyltransferase [Source:HGNC Symbol;Acc:24948]
MVK	4598	ENSG00000099194	SCD			DPEP1	dipeptidase 1 (renal) [Source:HGNC Symbol;Acc:3002]
NDUFS2	4720	ENSG00000099810	MTAP			DPEP2	dipeptidase 2 [Source:HGNC Symbol;Acc:23028]
CACNG7	59284	ENSG00000100219	XBP1			DPEP3	dipeptidase 3 [Source:HGNC Symbol;Acc:23029]
LTA4H	4048	ENSG00000100300	TSPO			DPP10	dipeptidyl-peptidase 10 (non-functional) [Source:HGNC Symbol;Acc:20823]
RHOA	387	ENSG00000100312	ACR			DPP4	dipeptidyl-peptidase 4 [Source:HGNC Symbol;Acc:3009]
GAPDH	2597	ENSG00000100324	TAB1			DPP6	dipeptidyl-peptidase 6 [Source:HGNC Symbol;Acc:3010]
ATP1A3	478	ENSG00000100393	EP300			DPP7	dipeptidyl-peptidase 7 [Source:HGNC Symbol;Acc:14892]
TFAP2A	7020	ENSG00000100448	CTSG			DPP8	dipeptidyl-peptidase 8 [Source:HGNC Symbol;Acc:16490]
ALDH3A1	218	ENSG00000100453	GZMB			DPP9	dipeptidyl-peptidase 9 [Source:HGNC Symbol;Acc:18648]
SRSF10	10772	ENSG00000100490	CDKL1			DPT	dermatopontin [Source:HGNC Symbol;Acc:3011]
TUBB4A	10382	ENSG00000100504	PYGL			DPYD	dihydropyrimidine dehydrogenase [Source:HGNC Symbol;Acc:3012]
UMPS	7372	ENSG00000100906	NFKBIA			DPYS	NA
CASP5	838	ENSG00000101049	SGK2			DPYSL2	NA
PSMA7	5688	ENSG00000101160	CTSZ			DPYSL3	NA
SUMO2	6613	ENSG00000101224	CDC25B			DRAM1	NA
PRRC2A	7916	ENSG00000101323	HAO1			DRAXIN	dorsal inhibitory axon guidance protein [Source:HGNC Symbol;Acc:25054]
ACAT1	38	ENSG00000101444	AHCY			DRD1	dopamine receptor D1 [Source:HGNC Symbol;Acc:3020]
IGFBP1	3484	ENSG00000101670	LIPG			DRD2	dopamine receptor D2 [Source:HGNC Symbol;Acc:3023]
CFB	629	ENSG00000101916	TLR8			DRD3	dopamine receptor D3 [Source:HGNC Symbol;Acc:3024]
ORAI2	80228	ENSG00000101945	SUV39H1			DRD4	dopamine receptor D4 [Source:HGNC Symbol;Acc:3025]
GATA4	2626	ENSG00000101958	GLRA2			DRD5	dopamine receptor D5 [Source:HGNC Symbol;Acc:3026]
CDH11	1009	ENSG00000101981	F9			DROSHA	NA
ATP5F1E	514	ENSG00000102172	SMS			DSCAM	Down syndrome cell adhesion molecule [Source:HGNC Symbol;Acc:3039]
PTPN11	5781	ENSG00000102195	GPR50			DSE	NA
TNKS2	80351	ENSG00000102239	BRS3			DSG1	NA
AKT1S1	84335	ENSG00000102554	KLF5			DSG3	NA
PLIN1	5346	ENSG00000102699	PARP4			DSP	NA
MICB	4277	ENSG00000103150	MLYCD			DSPP	dentin sialophosphoprotein [Source:HGNC Symbol;Acc:3054]
CCND3	896	ENSG00000103319	EEF2K			DST	dystonin [Source:HGNC Symbol;Acc:1090]
SCTR	6344	ENSG00000103811	CTSH			DSTYK	dual serine/threonine and tyrosine protein kinase [Source:HGNC Symbol;Acc:29043]
CACNG3	10368	ENSG00000104332	SFRP1			DTNBP1	NA
IFNA2	3440	ENSG00000104885	DOT1L			DTYMK	NA
PLCG1	5335	ENSG00000105143	SLC1A6			DUOX2	NA
MEG3	55384	ENSG00000105426	PTPRS			DUSP1	NA
IL13RA1	3597	ENSG00000105486	LIG1			DUSP3	dual specificity phosphatase 3 [Source:HGNC Symbol;Acc:3069]
RPS6KA1	6195	ENSG00000105492	SIGLEC6			DUSP6	NA
BMP7	655	ENSG00000105501	SIGLEC5			DUT	deoxyuridine triphosphatase [Source:HGNC Symbol;Acc:3078]
KDM6A	7403	ENSG00000105642	KCNN1			DYNC2H1	NA
PDE9A	5152	ENSG00000105835	NAMPT			DYRK1A	dual-specificity tyrosine-(Y)-phosphorylation regulated kinase 1A [Source:HGNC Symbol;Acc:3091]
ADH4	127	ENSG00000106018	VIPR2			DYRK1B	dual-specificity tyrosine-(Y)-phosphorylation regulated kinase 1B [Source:HGNC Symbol;Acc:3092]
CACNA2D2	9254	ENSG00000106100	NOD1			DYRK2	dual-specificity tyrosine-(Y)-phosphorylation regulated kinase 2 [Source:HGNC Symbol;Acc:3093]
SMPD1	6609	ENSG00000106144	CASP2			DYRK3	dual-specificity tyrosine-(Y)-phosphorylation regulated kinase 3 [Source:HGNC Symbol;Acc:3094]
CRTC1	23373	ENSG00000106366	SERPINE1			DYRK4	dual-specificity tyrosine-(Y)-phosphorylation regulated kinase 4 [Source:HGNC Symbol;Acc:3095]
INSRR	3645	ENSG00000106633	GCK			E2F1	NA
LTF	4057	ENSG00000106682	EIF4H			E2F7	NA
PZP	5858	ENSG00000106683	LIMK1			EBI3	Epstein-Barr virus induced 3 [Source:HGNC Symbol;Acc:3129]
CTSS	1520	ENSG00000107077	KDM4C			EBP	emopamil binding protein (sterol isomerase) [Source:HGNC Symbol;Acc:3133]
TNNT2	7139	ENSG00000107593	PKD2L1			EBPL	emopamil binding protein-like [Source:HGNC Symbol;Acc:18061]
PAEP	5047	ENSG00000107779	BMPR1A			ECE1	endothelin converting enzyme 1 [Source:HGNC Symbol;Acc:3146]
PLIN3	10226	ENSG00000107798	LIPA			ECE2	NA
ATP2A3	489	ENSG00000107968	MAP3K8			ECM1	extracellular matrix protein 1 [Source:HGNC Symbol;Acc:3153]
WEE1	7465	ENSG00000108179	PPIF			ECM2	extracellular matrix protein 2, female organ and adipocyte specific [Source:HGNC Symbol;Acc:3154]
BPI	671	ENSG00000108379	WNT3			ECT2L	NA
HR	55806	ENSG00000108479	GALK1			EDA	ectodysplasin A [Source:HGNC Symbol;Acc:3157]
GGCT	79017	ENSG00000108788	MLX			EDA2R	NA
KIR2DL3	3804	ENSG00000108839	ALOX12			EDAR	ectodysplasin A receptor [Source:HGNC Symbol;Acc:2895]
P2RX3	5024	ENSG00000108861	DUSP3			EDDM3A	epididymal protein 3A [Source:HGNC Symbol;Acc:16978]
MARCKSL1	65108	ENSG00000109321	AREG			EDEM2	ER degradation enhancer, mannosidase alpha-like 2 [Source:HGNC Symbol;Acc:15877]
MKNK1	8569	ENSG00000109323	MANBA			EDIL3	EGF-like repeats and discoidin I-like domains 3 [Source:HGNC Symbol;Acc:3173]
POR	5447	ENSG00000109576	AADAT			EDN1	endothelin 1 [Source:HGNC Symbol;Acc:3176]
SLCO1C1	53919	ENSG00000109861	CTSC			EDN2	endothelin 2 [Source:HGNC Symbol;Acc:3177]
TGFB2	7042	ENSG00000109991	P2RX3			EDN3	endothelin 3 [Source:HGNC Symbol;Acc:3178]
MAP3K14	9020	ENSG00000110090	CPT1A			EDNRA	endothelin receptor type A [Source:HGNC Symbol;Acc:3179]
MYD88	4615	ENSG00000110436	SLC1A2			EDNRB	endothelin receptor type B [Source:HGNC Symbol;Acc:3180]
GRIK3	2899	ENSG00000110881	ASIC1			EED	NA
COIL	8161	ENSG00000110887	DAO			EEF1A1	NA
PIN1	5300	ENSG00000110911	SLC11A2			EEF2	eukaryotic translation elongation factor 2 [Source:HGNC Symbol;Acc:3214]
IGF2	3481	ENSG00000111199	TRPV4			EEF2K	eukaryotic elongation factor-2 kinase [Source:HGNC Symbol;Acc:24615]
KCNQ5	56479	ENSG00000111640	GAPDH			EFEMP1	EGF containing fibulin-like extracellular matrix protein 1 [Source:HGNC Symbol;Acc:3218]
MIR27A	407018	ENSG00000111716	LDHB			EFEMP2	EGF containing fibulin-like extracellular matrix protein 2 [Source:HGNC Symbol;Acc:3219]
ITGB6	3694	ENSG00000111725	PRKAB1			EFNA1	ephrin-A1 [Source:HGNC Symbol;Acc:3221]
MOBP	4336	ENSG00000111886	GABRR2			EFNA4	ephrin-A4 [Source:HGNC Symbol;Acc:3224]
TRPV4	59341	ENSG00000112079	STK38			EFNA5	ephrin-A5 [Source:HGNC Symbol;Acc:3225]
IL12A	3592	ENSG00000112245	PTP4A1			EFNB1	ephrin-B1 [Source:HGNC Symbol;Acc:3226]
STAT5B	6777	ENSG00000112486	CCR6			EFNB3	ephrin-B3 [Source:HGNC Symbol;Acc:3228]
MDM4	4194	ENSG00000112701	SENP6			EFTUD1	elongation factor Tu GTP binding domain containing 1 [Source:HGNC Symbol;Acc:25789]
CYP4B1	1580	ENSG00000113262	GRM6			EFTUD2	elongation factor Tu GTP binding domain containing 2 [Source:HGNC Symbol;Acc:30858]
ADCYAP1R1	117	ENSG00000113407	TARS			EGF	epidermal growth factor [Source:HGNC Symbol;Acc:3229]
KCNC2	3747	ENSG00000113441	LNPEP			EGFL6	EGF-like-domain, multiple 6 [Source:HGNC Symbol;Acc:3235]
IL4R	3566	ENSG00000114166	KAT2B			EGFL7	EGF-like-domain, multiple 7 [Source:HGNC Symbol;Acc:20594]
TASP1	55617	ENSG00000114491	UMPS			EGFL8	EGF-like-domain, multiple 8 [Source:HGNC Symbol;Acc:13944]
RBX1	9978	ENSG00000114670	NEK11			EGFLAM	EGF-like, fibronectin type III and laminin G domains [Source:HGNC Symbol;Acc:26810]
P2RY11	5032	ENSG00000114738	MAPKAPK3			EGFR	epidermal growth factor receptor [Source:HGNC Symbol;Acc:3236]
FABP4	2167	ENSG00000114739	ACVR2B			EGLN1	egl-9 family hypoxia-inducible factor 1 [Source:HGNC Symbol;Acc:1232]
PSMD4	5710	ENSG00000114812	VIPR1			EGLN2	egl-9 family hypoxia-inducible factor 2 [Source:HGNC Symbol;Acc:14660]
CAMK2G	818	ENSG00000114854	TNNC1			EGLN3	egl-9 family hypoxia-inducible factor 3 [Source:HGNC Symbol;Acc:14661]
MAP3K5	4217	ENSG00000114857	NKTR			EGR1	NA
ARG1	383	ENSG00000114904	NEK4			EGR2	NA
TRPC7	57113	ENSG00000114999	TTL			EHMT1	euchromatic histone-lysine N-methyltransferase 1 [Source:HGNC Symbol;Acc:24650]
CD248	57124	ENSG00000115233	PSMD14			EHMT2	euchromatic histone-lysine N-methyltransferase 2 [Source:HGNC Symbol;Acc:14129]
ACP3	55	ENSG00000115252	PDE1A			EIF2AK1	eukaryotic translation initiation factor 2-alpha kinase 1 [Source:HGNC Symbol;Acc:24921]
CTSC	1075	ENSG00000115415	STAT1			EIF2AK2	eukaryotic translation initiation factor 2-alpha kinase 2 [Source:HGNC Symbol;Acc:9437]
HAS3	3038	ENSG00000115457	IGFBP2			EIF2AK3	eukaryotic translation initiation factor 2-alpha kinase 3 [Source:HGNC Symbol;Acc:3255]
BCL2L1	598	ENSG00000115461	IGFBP5			EIF2AK4	eukaryotic translation initiation factor 2 alpha kinase 4 [Source:HGNC Symbol;Acc:19687]
PDGFC	56034	ENSG00000115665	SLC5A7			EIF2B1	NA
NDUFAF3	25915	ENSG00000115687	PASK			EIF2S1	NA
PTMA	5757	ENSG00000115828	QPCT			EIF3A	NA
GPR12	2835	ENSG00000115919	KYNU			EIF4A1	eukaryotic translation initiation factor 4A1 [Source:HGNC Symbol;Acc:3282]
STING1	340061	ENSG00000116014	KISS1R			EIF4E	eukaryotic translation initiation factor 4E [Source:HGNC Symbol;Acc:3287]
ACADSB	36	ENSG00000116016	EPAS1			EIF4EBP1	NA
HPN	3249	ENSG00000116039	ATP6V1B1			EIF4G1	NA
GRB2	2885	ENSG00000116171	SCP2			EIF4H	eukaryotic translation initiation factor 4H [Source:HGNC Symbol;Acc:12741]
GALNS	2588	ENSG00000116237	ICMT			EIF5A	NA
TNK2	10188	ENSG00000116337	AMPD2			ELANE	elastase, neutrophil expressed [Source:HGNC Symbol;Acc:3309]
CYP27A1	1593	ENSG00000116649	SRM			ELAVL1	ELAV like RNA binding protein 1 [Source:HGNC Symbol;Acc:3312]
FCER1G	2207	ENSG00000116748	AMPD1			ELK1	NA
PRF1	5551	ENSG00000116882	HAO2			ELN	elastin [Source:HGNC Symbol;Acc:3327]
NPFFR1	64106	ENSG00000117009	KMO			ELOVL3	ELOVL fatty acid elongase 3 [Source:HGNC Symbol;Acc:18047]
CYSLTR2	57105	ENSG00000117152	RGS4			ELOVL6	ELOVL fatty acid elongase 6 [Source:HGNC Symbol;Acc:15829]
CASP4	837	ENSG00000117266	CDK18			ELP5	NA
BMPR1A	657	ENSG00000117298	ECE1			ELSPBP1	epididymal sperm binding protein 1 [Source:HGNC Symbol;Acc:14417]
CD4	920	ENSG00000117308	GALE			EMC10	ER membrane protein complex subunit 10 [Source:HGNC Symbol;Acc:27609]
GSTT1	2952	ENSG00000117394	SLC2A1			EMID1	EMI domain containing 1 [Source:HGNC Symbol;Acc:18036]
TBXAS1	6916	ENSG00000117834	SLC5A9			EMILIN1	elastin microfibril interfacer 1 [Source:HGNC Symbol;Acc:19880]
PSMD3	5709	ENSG00000118194	TNNT2			EMILIN2	elastin microfibril interfacer 2 [Source:HGNC Symbol;Acc:19881]
RBBP9	10741	ENSG00000118515	SGK1			EMILIN3	elastin microfibril interfacer 3 [Source:HGNC Symbol;Acc:16123]
GAA	2548	ENSG00000118762	PKD2			EML4	NA
CYP24A1	1591	ENSG00000118939	UCHL3			EMP1	NA
PTPN22	26191	ENSG00000119121	TRPM6			EMP2	NA
CYP26C1	340665	ENSG00000119408	NEK6			EMR2	egf-like module containing, mucin-like, hormone receptor-like 2 [Source:HGNC Symbol;Acc:3337]
PSMC1	5700	ENSG00000119638	NEK9			EMR3	egf-like module containing, mucin-like, hormone receptor-like 3 [Source:HGNC Symbol;Acc:23647]
POLD1	5424	ENSG00000119912	IDE			ENAM	enamelin [Source:HGNC Symbol;Acc:3344]
SCN1B	6324	ENSG00000119915	ELOVL3			ENC1	ectodermal-neural cortex 1 (with BTB domain) [Source:HGNC Symbol;Acc:3345]
PTBP1	5725	ENSG00000120054	CPN1			ENDOU	endonuclease, polyU-specific [Source:HGNC Symbol;Acc:14369]
TNNC2	7125	ENSG00000120868	APAF1			ENG	endoglin [Source:HGNC Symbol;Acc:3349]
MMP12	4321	ENSG00000121774	KHDRBS1			ENGASE	endo-beta-N-acetylglucosaminidase [Source:HGNC Symbol;Acc:24622]
TACR3	6870	ENSG00000121858	TNFSF10			ENHO	energy homeostasis associated [Source:HGNC Symbol;Acc:24838]
TMSB10	9168	ENSG00000121989	ACVR2A			ENO2	NA
ATAT1	79969	ENSG00000122012	SV2C			ENOSF1	NA
SHMT1	6470	ENSG00000122121	XPNPEP2			ENOX1	ecto-NOX disulfide-thiol exchanger 1 [Source:HGNC Symbol;Acc:25474]
SGPL1	8879	ENSG00000122861	PLAU			ENOX2	ecto-NOX disulfide-thiol exchanger 2 [Source:HGNC Symbol;Acc:2259]
MAP3K1	4214	ENSG00000122873	CISD1			ENPEP	glutamyl aminopeptidase (aminopeptidase A) [Source:HGNC Symbol;Acc:3355]
ERAP1	51752	ENSG00000123268	ATF1			ENPP1	ectonucleotide pyrophosphatase/phosphodiesterase 1 [Source:HGNC Symbol;Acc:3356]
FAM178B	51252	ENSG00000123358	NR4A1			ENPP2	ectonucleotide pyrophosphatase/phosphodiesterase 2 [Source:HGNC Symbol;Acc:3357]
SRI	6717	ENSG00000123360	PDE1B			ENPP3	ectonucleotide pyrophosphatase/phosphodiesterase 3 [Source:HGNC Symbol;Acc:3358]
MAZ	4150	ENSG00000123454	DBH			ENPP5	ectonucleotide pyrophosphatase/phosphodiesterase 5 (putative) [Source:HGNC Symbol;Acc:13717]
NT5C1A	84618	ENSG00000123700	KCNJ2			ENPP6	ectonucleotide pyrophosphatase/phosphodiesterase 6 [Source:HGNC Symbol;Acc:23409]
REN	5972	ENSG00000123815	ADCK4			ENPP7	ectonucleotide pyrophosphatase/phosphodiesterase 7 [Source:HGNC Symbol;Acc:23764]
SLCO2A1	6578	ENSG00000123992	DNPEP			ENTPD1	ectonucleoside triphosphate diphosphohydrolase 1 [Source:HGNC Symbol;Acc:3363]
CCN1	3491	ENSG00000124140	SLC12A5			ENTPD2	NA
EIF4H	7458	ENSG00000124151	NCOA3			ENTPD6	ectonucleoside triphosphate diphosphohydrolase 6 (putative) [Source:HGNC Symbol;Acc:3368]
PIGM	93183	ENSG00000124253	PCK1			EP300	E1A binding protein p300 [Source:HGNC Symbol;Acc:3373]
ABCG8	64241	ENSG00000124299	PEPD			EPAS1	endothelial PAS domain protein 1 [Source:HGNC Symbol;Acc:3374]
CELA1	1990	ENSG00000124491	F13A1			EPB41	NA
STAT4	6775	ENSG00000124493	GRM4			EPCAM	epithelial cell adhesion molecule [Source:HGNC Symbol;Acc:11529]
PSMD6	9861	ENSG00000124762	CDKN1A			EPDR1	ependymin related 1 [Source:HGNC Symbol;Acc:17572]
PTPN7	5778	ENSG00000124767	GLO1			EPGN	epithelial mitogen [Source:HGNC Symbol;Acc:17470]
SUCNR1	56670	ENSG00000125378	BMP4			EPHA1	EPH receptor A1 [Source:HGNC Symbol;Acc:3385]
GJD2	57369	ENSG00000125780	TGM3			EPHA10	EPH receptor A10 [Source:HGNC Symbol;Acc:19987]
TNFRSF10B	8795	ENSG00000126012	KDM5C			EPHA2	EPH receptor A2 [Source:HGNC Symbol;Acc:3386]
PCSK7	9159	ENSG00000126247	CAPNS1			EPHA3	EPH receptor A3 [Source:HGNC Symbol;Acc:3387]
GUCY1A1	2982	ENSG00000126261	UBA2			EPHA4	EPH receptor A4 [Source:HGNC Symbol;Acc:3388]
NECTIN4	81607	ENSG00000126262	FFAR2			EPHA5	EPH receptor A5 [Source:HGNC Symbol;Acc:3389]
AIFM1	9131	ENSG00000126368	NR1D1			EPHA6	EPH receptor A6 [Source:HGNC Symbol;Acc:19296]
TLE3	7090	ENSG00000126561	STAT5A			EPHA7	EPH receptor A7 [Source:HGNC Symbol;Acc:3390]
GABPA	2551	ENSG00000126602	TRAP1			EPHA8	EPH receptor A8 [Source:HGNC Symbol;Acc:3391]
UBA2	10054	ENSG00000127329	PTPRB			EPHB1	EPH receptor B1 [Source:HGNC Symbol;Acc:3392]
CCKAR	886	ENSG00000127445	PIN1			EPHB2	EPH receptor B2 [Source:HGNC Symbol;Acc:3393]
RPS6KA4	8986	ENSG00000127472	PLA2G5			EPHB3	EPH receptor B3 [Source:HGNC Symbol;Acc:3394]
IFNL4	101180976	ENSG00000127564	PKMYT1			EPHB4	EPH receptor B4 [Source:HGNC Symbol;Acc:3395]
DHRS9	10170	ENSG00000127947	PTPN12			EPHB6	EPH receptor B6 [Source:HGNC Symbol;Acc:3396]
RYR2	6262	ENSG00000128285	MCHR1			EPHX1	epoxide hydrolase 1, microsomal (xenobiotic) [Source:HGNC Symbol;Acc:3401]
CCL8	6355	ENSG00000128310	GALR3			EPHX2	epoxide hydrolase 2, cytoplasmic [Source:HGNC Symbol;Acc:3402]
TXNDC11	51061	ENSG00000128383	APOBEC3A			EPM2A	NA
SMARCA2	6595	ENSG00000128951	DUT			EPO	erythropoietin [Source:HGNC Symbol;Acc:3415]
ADCY6	112	ENSG00000129167	TPH1			EPOR	erythropoietin receptor [Source:HGNC Symbol;Acc:3416]
ADCY5	111	ENSG00000129219	PLD2			EPRS1	NA
HP	3240	ENSG00000129450	SIGLEC9			EPX	eosinophil peroxidase [Source:HGNC Symbol;Acc:3423]
KCNH7	90134	ENSG00000129473	BCL2L2			EPYC	epiphycan [Source:HGNC Symbol;Acc:3053]
TJP1	7082	ENSG00000129991	TNNI3			ERAP1	endoplasmic reticulum aminopeptidase 1 [Source:HGNC Symbol;Acc:18173]
DIABLO	56616	ENSG00000130037	KCNA5			ERAP2	NA
CPOX	1371	ENSG00000130164	LDLR			ERBB2	v-erb-b2 avian erythroblastic leukemia viral oncogene homolog 2 [Source:HGNC Symbol;Acc:3430]
EML4	27436	ENSG00000130234	ACE2			ERBB2IP	erbb2 interacting protein [Source:HGNC Symbol;Acc:15842]
MYH7	4625	ENSG00000130821	SLC6A8			ERBB3	v-erb-b2 avian erythroblastic leukemia viral oncogene homolog 3 [Source:HGNC Symbol;Acc:3431]
NDUFB4	4710	ENSG00000130948	HSD17B3			ERBB4	v-erb-b2 avian erythroblastic leukemia viral oncogene homolog 4 [Source:HGNC Symbol;Acc:3432]
CHRNB4	1143	ENSG00000131203	IDO1			ERCC1	NA
MC2R	4158	ENSG00000131408	NR1H2			ERCC2	NA
POLA1	5422	ENSG00000131473	ACLY			ERCC3	NA
SERPING1	710	ENSG00000131480	AOC2			ERCC4	NA
GBP6	163351	ENSG00000131482	G6PC			ERCC5	excision repair cross-complementing rodent repair deficiency, complementation group 5 [Source:HGNC Symbol;Acc:3437]
PRKACA	5566	ENSG00000132142	ACACA			ERCC6	NA
CREB1	1385	ENSG00000132164	SLC6A11			EREG	epiregulin [Source:HGNC Symbol;Acc:3443]
PARP3	10039	ENSG00000132196	HSD17B7			ERG	v-ets avian erythroblastosis virus E26 oncogene homolog [Source:HGNC Symbol;Acc:3446]
APOA2	336	ENSG00000132670	PTPRA			ERICH3	NA
WDR5	11091	ENSG00000132840	BHMT2			ERN1	endoplasmic reticulum to nucleus signaling 1 [Source:HGNC Symbol;Acc:3449]
SCNN1B	6338	ENSG00000132906	CASP9			ERN2	endoplasmic reticulum to nucleus signaling 2 [Source:HGNC Symbol;Acc:16942]
KCNG2	26251	ENSG00000132915	PDE6A			ERO1L	ERO1-like (S. cerevisiae) [Source:HGNC Symbol;Acc:13280]
TNFSF10	8743	ENSG00000133056	PIK3C2B			ERP29	endoplasmic reticulum protein 29 [Source:HGNC Symbol;Acc:13799]
FCGR2B	2213	ENSG00000133275	CSNK1G2			ERP44	endoplasmic reticulum protein 44 [Source:HGNC Symbol;Acc:18311]
CLCNKB	1188	ENSG00000133706	LARS			ERRFI1	NA
AKR1C1	1645	ENSG00000133805	AMPD3			ESAM	endothelial cell adhesion molecule [Source:HGNC Symbol;Acc:17474]
SLC6A1	6529	ENSG00000134072	CAMK1			ESM1	endothelial cell-specific molecule 1 [Source:HGNC Symbol;Acc:3466]
GPR32	2854	ENSG00000134216	CHIA			ESR1	estrogen receptor 1 [Source:HGNC Symbol;Acc:3467]
FCGR2A	2212	ENSG00000134242	PTPN22			ESR2	estrogen receptor 2 (ER beta) [Source:HGNC Symbol;Acc:3468]
P4HB	5034	ENSG00000134333	LDHA			ESRRA	estrogen-related receptor alpha [Source:HGNC Symbol;Acc:3471]
MYOD1	4654	ENSG00000134480	CCNH			ESRRB	estrogen-related receptor beta [Source:HGNC Symbol;Acc:3473]
NPPA-AS1	100379251	ENSG00000134684	YARS			ESRRG	estrogen-related receptor gamma [Source:HGNC Symbol;Acc:3474]
CD8A	925	ENSG00000134817	APLNR			ESYT2	NA
CDH1	999	ENSG00000134899	ERCC5			ETFDH	NA
LIPF	8513	ENSG00000135124	P2RX4			ETNPPL	ethanolamine-phosphate phospho-lyase [Source:HGNC Symbol;Acc:14404]
FHL2	2274	ENSG00000135486	HNRNPA1			ETS2	NA
EPHX2	2053	ENSG00000135577	NMBR			ETV1	NA
FGG	2266	ENSG00000135587	SMPD2			ETV4	NA
XRCC1	7515	ENSG00000135678	CPM			ETV5	NA
REG1A	5967	ENSG00000135898	GPR55			ETV6	NA
B2M	567	ENSG00000136098	NEK3			EVI2B	ecotropic viral integration site 2B [Source:HGNC Symbol;Acc:3500]
PSMC3IP	29893	ENSG00000136448	NMT1			EWSR1	NA
SLIT1	6585	ENSG00000136810	TXN			EXO1	NA
BRSK1	84446	ENSG00000136869	TLR4			EXTL2	exostosin-like glycosyltransferase 2 [Source:HGNC Symbol;Acc:3516]
PSMB10	5699	ENSG00000136877	FPGS			EYA2	NA
RXRB	6257	ENSG00000136931	NR5A1			EYS	eyes shut homolog (Drosophila) [Source:HGNC Symbol;Acc:21555]
CNGA2	1260	ENSG00000136960	ENPP2			EZH1	NA
ECE1	1889	ENSG00000137055	PLAA			EZH2	NA
MLANA	2315	ENSG00000137168	PPIL1			EZR	NA
CTSA	5476	ENSG00000137563	GGH			F10	coagulation factor X [Source:HGNC Symbol;Acc:3528]
NPY5R	4889	ENSG00000137601	NEK1			F11	coagulation factor XI [Source:HGNC Symbol;Acc:3529]
SLC7A5	8140	ENSG00000137674	MMP20			F11R	F11 receptor [Source:HGNC Symbol;Acc:14685]
SMAD2	4087	ENSG00000137675	MMP27			F12	coagulation factor XII (Hageman factor) [Source:HGNC Symbol;Acc:3530]
STS	412	ENSG00000137875	BCL2L10			F13A1	coagulation factor XIII, A1 polypeptide [Source:HGNC Symbol;Acc:3531]
KCNN1	3780	ENSG00000137948	BRDT			F13B	coagulation factor XIII, B polypeptide [Source:HGNC Symbol;Acc:3534]
PGC	5225	ENSG00000138030	KHK			F2	coagulation factor II (thrombin) [Source:HGNC Symbol;Acc:3535]
M6PR	4074	ENSG00000138032	PPM1B			F2R	coagulation factor II (thrombin) receptor [Source:HGNC Symbol;Acc:3537]
HIPK4	147746	ENSG00000138207	RBP4			F2RL1	coagulation factor II (thrombin) receptor-like 1 [Source:HGNC Symbol;Acc:3538]
SCAP	22937	ENSG00000138363	ATIC			F2RL2	coagulation factor II (thrombin) receptor-like 2 [Source:HGNC Symbol;Acc:3539]
ARRB1	408	ENSG00000138395	CDK15			F2RL3	coagulation factor II (thrombin) receptor-like 3 [Source:HGNC Symbol;Acc:3540]
SLC9A3	6550	ENSG00000138398	PPIG			F3	coagulation factor III (thromboplastin, tissue factor) [Source:HGNC Symbol;Acc:3541]
KCNH1	3756	ENSG00000138468	SENP7			F5	coagulation factor V (proaccelerin, labile factor) [Source:HGNC Symbol;Acc:3542]
PDF	64146	ENSG00000138622	HCN4			F7	coagulation factor VII (serum prothrombin conversion accelerator) [Source:HGNC Symbol;Acc:3544]
HSD11B2	3291	ENSG00000138744	NAAA			F8	coagulation factor VIII, procoagulant component [Source:HGNC Symbol;Acc:3546]
NTSR1	4923	ENSG00000138792	ENPEP			F9	coagulation factor IX [Source:HGNC Symbol;Acc:3551]
TAF1	6872	ENSG00000138794	CASP6			FAAH	fatty acid amide hydrolase [Source:HGNC Symbol;Acc:3553]
PSMA6	5687	ENSG00000139144	PIK3C2G			FAAH2	fatty acid amide hydrolase 2 [Source:HGNC Symbol;Acc:26440]
UGT1A8	54576	ENSG00000139190	VAMP1			FABP1	fatty acid binding protein 1, liver [Source:HGNC Symbol;Acc:3555]
ACTB	60	ENSG00000139287	TPH2			FABP2	fatty acid binding protein 2, intestinal [Source:HGNC Symbol;Acc:3556]
MTTP	4547	ENSG00000139687	RB1			FABP3	NA
CPT2	1376	ENSG00000140263	SORD			FABP4	fatty acid binding protein 4, adipocyte [Source:HGNC Symbol;Acc:3559]
TPO	7173	ENSG00000140287	HDC			FABP5	NA
CACNG6	59285	ENSG00000140379	BCL2A1			FADD	NA
GNRHR2	114814	ENSG00000140943	MBTPS1			FAM177A1	NA
HSP90B2P	7190	ENSG00000141401	IMPA2			FAM178B	NA
VEGFB	7423	ENSG00000141753	IGFBP4			FAM19A1	family with sequence similarity 19 (chemokine (C-C motif)-like), member A1 [Source:HGNC Symbol;Acc:21587]
NDUFS1	4719	ENSG00000141837	CACNA1A			FAM19A3	family with sequence similarity 19 (chemokine (C-C motif)-like), member A3 [Source:HGNC Symbol;Acc:21590]
KCNN3	3782	ENSG00000141867	BRD4			FAM19A4	family with sequence similarity 19 (chemokine (C-C motif)-like), member A4 [Source:HGNC Symbol;Acc:21591]
KMT5C	84787	ENSG00000142082	SIRT3			FAM19A5	family with sequence similarity 19 (chemokine (C-C motif)-like), member A5 [Source:HGNC Symbol;Acc:21592]
FCER2	2208	ENSG00000142149	HUNK			FAM20A	family with sequence similarity 20, member A [Source:HGNC Symbol;Acc:23015]
PKN1	5585	ENSG00000142230	SAE1			FAM20C	family with sequence similarity 20, member C [Source:HGNC Symbol;Acc:22140]
CD79B	974	ENSG00000142453	CARM1			FAM3B	family with sequence similarity 3, member B [Source:HGNC Symbol;Acc:1253]
BIRC3	330	ENSG00000142515	KLK3			FAM3C	family with sequence similarity 3, member C [Source:HGNC Symbol;Acc:18664]
ACP1	52	ENSG00000142619	PADI3			FANCA	NA
SELPLG	6404	ENSG00000142623	PADI1			FANCC	NA
GGPS1	9453	ENSG00000142657	PGD			FANCD2	NA
KCNK3	3777	ENSG00000142733	MAP3K6			FAP	fibroblast activation protein, alpha [Source:HGNC Symbol;Acc:3590]
GPR15	2838	ENSG00000142875	PRKACB			FARP2	NA
NR0B1	190	ENSG00000142920	ADC			FARS2	phenylalanyl-tRNA synthetase 2, mitochondrial [Source:HGNC Symbol;Acc:21062]
FDFT1	2222	ENSG00000142949	PTPRF			FAS	Fas cell surface death receptor [Source:HGNC Symbol;Acc:11920]
STK33	65975	ENSG00000143224	PPOX			FASLG	Fas ligand (TNF superfamily, member 6) [Source:HGNC Symbol;Acc:11936]
PCSK9	255738	ENSG00000143384	MCL1			FASN	fatty acid synthase [Source:HGNC Symbol;Acc:3594]
KCNA2	3737	ENSG00000143393	PI4KB			FAT1	FAT atypical cadherin 1 [Source:HGNC Symbol;Acc:3595]
SRMS	6725	ENSG00000143479	DYRK3			FAT3	FAT atypical cadherin 3 [Source:HGNC Symbol;Acc:23112]
POLG	5428	ENSG00000143603	KCNN3			FAT4	FAT atypical cadherin 4 [Source:HGNC Symbol;Acc:23109]
ALDH2	217	ENSG00000143627	PKLR			FBLN1	fibulin 1 [Source:HGNC Symbol;Acc:3600]
CD44	960	ENSG00000143727	ACP1			FBLN2	fibulin 2 [Source:HGNC Symbol;Acc:3601]
ABCC3	8714	ENSG00000143776	CDC42BPA			FBLN5	fibulin 5 [Source:HGNC Symbol;Acc:3602]
ACVR2A	92	ENSG00000143933	CALM2			FBLN7	fibulin 7 [Source:HGNC Symbol;Acc:26740]
PTK6	5753	ENSG00000144407	PTH2R			FBN1	fibrillin 1 [Source:HGNC Symbol;Acc:3603]
HOMER1	9456	ENSG00000144476	ACKR3			FBN2	fibrillin 2 [Source:HGNC Symbol;Acc:3604]
HEXA	3073	ENSG00000144579	CTDSP1			FBN3	fibrillin 3 [Source:HGNC Symbol;Acc:18794]
FN1	2335	ENSG00000144959	NCEH1			FBP1	fructose-1,6-bisphosphatase 1 [Source:HGNC Symbol;Acc:3606]
SLC26A9	115019	ENSG00000145284	SCD5			FBP2	NA
ASPG	374569	ENSG00000145335	SNCA			FBXL17	NA
USP7	7874	ENSG00000145384	FABP2			FBXL19	NA
FAAH2	158584	ENSG00000145451	GLRA3			FBXW7	NA
FANCC	2176	ENSG00000145632	PLK2			FCAMR	Fc receptor, IgA, IgM, high affinity [Source:HGNC Symbol;Acc:24692]
TAOK3	51347	ENSG00000145675	PIK3R1			FCAR	Fc fragment of IgA, receptor for [Source:HGNC Symbol;Acc:3608]
MLST8	64223	ENSG00000145692	BHMT			FCER1A	Fc fragment of IgE, high affinity I, receptor for; alpha polypeptide [Source:HGNC Symbol;Acc:3609]
SLCO4C1	353189	ENSG00000145730	PAM			FCER1G	NA
S100A2	6273	ENSG00000145982	FARS2			FCER2	Fc fragment of IgE, low affinity II, receptor for (CD23) [Source:HGNC Symbol;Acc:3612]
KRT18	3875	ENSG00000146276	GABRR1			FCGBP	Fc fragment of IgG binding protein [Source:HGNC Symbol;Acc:13572]
INPP5A	3632	ENSG00000146674	IGFBP3			FCGR1A	Fc fragment of IgG, high affinity Ia, receptor (CD64) [Source:HGNC Symbol;Acc:3613]
NR4A1	3164	ENSG00000146678	IGFBP1			FCGR1CP	NA
SLC31A1	1317	ENSG00000147044	CASK			FCGR2A	Fc fragment of IgG, low affinity IIa, receptor (CD32) [Source:HGNC Symbol;Acc:3616]
CPM	1368	ENSG00000147262	GPR119			FCGR2B	Fc fragment of IgG, low affinity IIb, receptor (CD32) [Source:HGNC Symbol;Acc:3618]
SLC16A1	6566	ENSG00000147432	CHRNB3			FCGR2C	Fc fragment of IgG, low affinity IIc, receptor for (CD32) (gene/pseudogene) [Source:HGNC Symbol;Acc:15626]
SPSB2	84727	ENSG00000147434	CHRNA6			FCGR3A	Fc fragment of IgG, low affinity IIIa, receptor (CD16a) [Source:HGNC Symbol;Acc:3619]
MED12L	116931	ENSG00000148734	NPFFR1			FCGR3B	Fc fragment of IgG, low affinity IIIb, receptor (CD16b) [Source:HGNC Symbol;Acc:3620]
DAO	1610	ENSG00000148832	PAOX			FCGRT	Fc fragment of IgG, receptor, transporter, alpha [Source:HGNC Symbol;Acc:3621]
EPHA8	2046	ENSG00000149311	ATM			FCN1	ficolin (collagen/fibrinogen domain containing) 1 [Source:HGNC Symbol;Acc:3623]
RGS12	6002	ENSG00000149418	ST14			FCN2	ficolin (collagen/fibrinogen domain containing lectin) 2 [Source:HGNC Symbol;Acc:3624]
SAP130	79595	ENSG00000149451	ADAM33			FCN3	ficolin (collagen/fibrinogen domain containing) 3 [Source:HGNC Symbol;Acc:3625]
CMA1	1215	ENSG00000149930	TAOK2			FCRL1	Fc receptor-like 1 [Source:HGNC Symbol;Acc:18509]
VEGFC	7424	ENSG00000151292	CSNK1G3			FCRL2	Fc receptor-like 2 [Source:HGNC Symbol;Acc:14875]
PRKX	5613	ENSG00000151414	NEK7			FCRL3	Fc receptor-like 3 [Source:HGNC Symbol;Acc:18506]
ESRRB	2103	ENSG00000151552	QDPR			FCRL4	Fc receptor-like 4 [Source:HGNC Symbol;Acc:18507]
MSANTD1	345222	ENSG00000151632	AKR1C2			FCRL5	Fc receptor-like 5 [Source:HGNC Symbol;Acc:18508]
EEF1A1	1915	ENSG00000151651	ADAM8			FCRL6	Fc receptor-like 6 [Source:HGNC Symbol;Acc:31910]
SLC5A2	6524	ENSG00000151704	KCNJ1			FCRLA	Fc receptor-like A [Source:HGNC Symbol;Acc:18504]
ACACA	31	ENSG00000151790	TDO2			FDCSP	follicular dendritic cell secreted protein [Source:HGNC Symbol;Acc:19215]
EPHB1	2047	ENSG00000152034	MCHR2			FDFT1	farnesyl-diphosphate farnesyltransferase 1 [Source:HGNC Symbol;Acc:3629]
HLA-DRB5	3127	ENSG00000152256	PDK1			FDPS	farnesyl diphosphate synthase [Source:HGNC Symbol;Acc:3631]
VWF	7450	ENSG00000152495	CAMK4			FECH	NA
PRDX5	25824	ENSG00000152689	RASGRP3			FEN1	flap structure-specific endonuclease 1 [Source:HGNC Symbol;Acc:3650]
SLC10A2	6555	ENSG00000152904	GGPS1			FER	fer (fps/fes related) tyrosine kinase [Source:HGNC Symbol;Acc:3655]
CYP3A7	1551	ENSG00000152953	STK32B			FES	feline sarcoma oncogene [Source:HGNC Symbol;Acc:3657]
CDKN2B	1030	ENSG00000153002	CPB1			FFAR1	free fatty acid receptor 1 [Source:HGNC Symbol;Acc:4498]
ACVRL1	94	ENSG00000153201	RANBP2			FFAR2	free fatty acid receptor 2 [Source:HGNC Symbol;Acc:4501]
BCL2L2	599	ENSG00000153234	NR4A2			FFAR3	free fatty acid receptor 3 [Source:HGNC Symbol;Acc:4499]
IMPDH2	3615	ENSG00000153802	TMPRSS11D			FFAR4	free fatty acid receptor 4 [Source:HGNC Symbol;Acc:19061]
EPM2A	7957	ENSG00000154025	SLC5A10			FGA	fibrinogen alpha chain [Source:HGNC Symbol;Acc:3661]
NDUFA9	4704	ENSG00000154277	UCHL1			FGB	fibrinogen beta chain [Source:HGNC Symbol;Acc:3662]
IL9	3578	ENSG00000154678	PDE1C			FGD4	NA
MTRF1L	54516	ENSG00000154734	ADAMTS1			FGF1	fibroblast growth factor 1 (acidic) [Source:HGNC Symbol;Acc:3665]
FTH1	2495	ENSG00000154736	ADAMTS5			FGF10	fibroblast growth factor 10 [Source:HGNC Symbol;Acc:3666]
F12	2161	ENSG00000155096	AZIN1			FGF12	fibroblast growth factor 12 [Source:HGNC Symbol;Acc:3668]
PREP	5550	ENSG00000156110	ADK			FGF16	fibroblast growth factor 16 [Source:HGNC Symbol;Acc:3672]
CXCR5	643	ENSG00000156113	KCNMA1			FGF17	fibroblast growth factor 17 [Source:HGNC Symbol;Acc:3673]
GFRA1	2674	ENSG00000156136	DCK			FGF18	fibroblast growth factor 18 [Source:HGNC Symbol;Acc:3674]
PLA2G1B	5319	ENSG00000156510	HKDC1			FGF19	fibroblast growth factor 19 [Source:HGNC Symbol;Acc:3675]
EGF	1950	ENSG00000157106	SMG1			FGF2	fibroblast growth factor 2 (basic) [Source:HGNC Symbol;Acc:3676]
MAG	4099	ENSG00000157184	CPT2			FGF20	fibroblast growth factor 20 [Source:HGNC Symbol;Acc:3677]
COL1A1	1277	ENSG00000157554	ERG			FGF21	fibroblast growth factor 21 [Source:HGNC Symbol;Acc:3678]
TRPC1	7220	ENSG00000157778	PSMG3			FGF22	fibroblast growth factor 22 [Source:HGNC Symbol;Acc:3679]
NCL	4691	ENSG00000158402	CDC25C			FGF23	fibroblast growth factor 23 [Source:HGNC Symbol;Acc:3680]
SLC1A2	6506	ENSG00000158786	PLA2G2F			FGF3	fibroblast growth factor 3 [Source:HGNC Symbol;Acc:3681]
TRPV2	51393	ENSG00000158859	ADAMTS4			FGF4	fibroblast growth factor 4 [Source:HGNC Symbol;Acc:3682]
KCNS2	3788	ENSG00000158865	SLC5A11			FGF5	fibroblast growth factor 5 [Source:HGNC Symbol;Acc:3683]
GJD4	219770	ENSG00000159267	HLCS			FGF6	fibroblast growth factor 6 [Source:HGNC Symbol;Acc:3684]
CAMK4	814	ENSG00000159403	C1R			FGF7	fibroblast growth factor 7 [Source:HGNC Symbol;Acc:3685]
CPB1	1360	ENSG00000159593	NAE1			FGF8	fibroblast growth factor 8 (androgen-induced) [Source:HGNC Symbol;Acc:3686]
CCL7	6354	ENSG00000159788	RGS12			FGF9	fibroblast growth factor 9 [Source:HGNC Symbol;Acc:3687]
CNGA1	1259	ENSG00000160014	CALM3			FGFBP1	fibroblast growth factor binding protein 1 [Source:HGNC Symbol;Acc:19695]
MVD	4597	ENSG00000160191	PDE9A			FGFBP2	fibroblast growth factor binding protein 2 [Source:HGNC Symbol;Acc:29451]
POLR2A	5430	ENSG00000160211	G6PD			FGFBP3	fibroblast growth factor binding protein 3 [Source:HGNC Symbol;Acc:23428]
SLC19A1	6573	ENSG00000160285	LSS			FGFR1	fibroblast growth factor receptor 1 [Source:HGNC Symbol;Acc:3688]
KLRK1	22914	ENSG00000160307	S100B			FGFR1OP2	NA
MT1IP	644314	ENSG00000161570	CCL5			FGFR2	fibroblast growth factor receptor 2 [Source:HGNC Symbol;Acc:3689]
NME1	4830	ENSG00000161960	EIF4A1			FGFR3	fibroblast growth factor receptor 3 [Source:HGNC Symbol;Acc:3690]
CES2	8824	ENSG00000162383	SLC1A7			FGFR3P1	NA
GJD3	125111	ENSG00000162438	CTRC			FGFR4	fibroblast growth factor receptor 4 [Source:HGNC Symbol;Acc:3691]
NDUFAF4	29078	ENSG00000162551	ALPL			FGFRL1	fibroblast growth factor receptor-like 1 [Source:HGNC Symbol;Acc:3693]
CD58	965	ENSG00000162692	VCAM1			FGG	fibrinogen gamma chain [Source:HGNC Symbol;Acc:3694]
FLCN	201163	ENSG00000162711	NLRP3			FGL1	fibrinogen-like 1 [Source:HGNC Symbol;Acc:3695]
GDF5	8200	ENSG00000162728	KCNJ9			FGL2	fibrinogen-like 2 [Source:HGNC Symbol;Acc:3696]
MMP15	4324	ENSG00000162881	OXER1			FGR	feline Gardner-Rasheed sarcoma viral oncogene homolog [Source:HGNC Symbol;Acc:3697]
MT-ND5	4540	ENSG00000162889	MAPKAPK2			FH	NA
APCS	325	ENSG00000162909	CAPN2			FHIT	NA
PLA2G2A	5320	ENSG00000163050	ADCK3			FHL2	NA
LDHA	3939	ENSG00000163098	BIRC8			FIBIN	fin bud initiation factor homolog (zebrafish) [Source:HGNC Symbol;Acc:33747]
GDNF	2668	ENSG00000163106	HPGDS			FIGF	c-fos induced growth factor (vascular endothelial growth factor D) [Source:HGNC Symbol;Acc:3708]
ITPR1	3708	ENSG00000163286	ALPPL2			FIP1L1	NA
CTNNA2	1496	ENSG00000163295	ALPI			FJX1	four jointed box 1 (Drosophila) [Source:HGNC Symbol;Acc:17166]
P2RX1	5023	ENSG00000163482	STK36			FKBP10	FK506 binding protein 10, 65 kDa [Source:HGNC Symbol;Acc:18169]
HNF1A	6927	ENSG00000163629	PTPN13			FKBP11	FK506 binding protein 11, 19 kDa [Source:HGNC Symbol;Acc:18624]
CHRNA6	8973	ENSG00000163631	ALB			FKBP14	FK506 binding protein 14, 22 kDa [Source:HGNC Symbol;Acc:18625]
PTPRM	5797	ENSG00000163751	CPA3			FKBP15	FK506 binding protein 15, 133kDa [Source:HGNC Symbol;Acc:23397]
GPR18	2841	ENSG00000163788	SNRK			FKBP1A	FK506 binding protein 1A, 12kDa [Source:HGNC Symbol;Acc:3711]
GAL	51083	ENSG00000163931	TKT			FKBP1B	FK506 binding protein 1B, 12.6 kDa [Source:HGNC Symbol;Acc:3712]
MAP2K6	5608	ENSG00000164045	CDC25A			FKBP1C	FK506 binding protein 1C [Source:HGNC Symbol;Acc:21376]
LIF	3976	ENSG00000164116	GUCY1A3			FKBP2	FK506 binding protein 2, 13kDa [Source:HGNC Symbol;Acc:3718]
MMP1	4312	ENSG00000164120	HPGD			FKBP3	FK506 binding protein 3, 25kDa [Source:HGNC Symbol;Acc:3719]
CHRNB1	1140	ENSG00000164128	NPY1R			FKBP4	FK506 binding protein 4, 59kDa [Source:HGNC Symbol;Acc:3720]
MBP	4155	ENSG00000164219	PGGT1B			FKBP5	FK506 binding protein 5 [Source:HGNC Symbol;Acc:3721]
CDKN1B	1027	ENSG00000164251	F2RL1			FKBP6	FK506 binding protein 6, 36kDa [Source:HGNC Symbol;Acc:3722]
KAT8	84148	ENSG00000164305	CASP3			FKBP7	FK506 binding protein 7 [Source:HGNC Symbol;Acc:3723]
LGALS9	3965	ENSG00000164362	TERT			FKBP8	FK506 binding protein 8, 38kDa [Source:HGNC Symbol;Acc:3724]
HTR3E	285242	ENSG00000164588	HCN1			FKBP9	FK506 binding protein 9, 63 kDa [Source:HGNC Symbol;Acc:3725]
PMCH	5367	ENSG00000165140	FBP1			FKRP	fukutin related protein [Source:HGNC Symbol;Acc:17997]
PHB2	11331	ENSG00000165168	CYBB			FKTN	fukutin [Source:HGNC Symbol;Acc:3622]
GPR52	9293	ENSG00000165280	VCP			FLCN	NA
CD14	929	ENSG00000165591	FAAH2			FLG	NA
SST	6750	ENSG00000165704	HPRT1			FLI1	NA
TBXT	6862	ENSG00000165752	STK32C			FLNA	filamin A, alpha [Source:HGNC Symbol;Acc:3754]
RPS6KA5	9252	ENSG00000165806	CASP7			FLRT1	fibronectin leucine rich transmembrane protein 1 [Source:HGNC Symbol;Acc:3760]
PRMT1	3276	ENSG00000165862	PNLIPRP2			FLRT2	fibronectin leucine rich transmembrane protein 2 [Source:HGNC Symbol;Acc:3761]
NDUFS4	4724	ENSG00000165970	SLC6A5			FLT1	fms-related tyrosine kinase 1 [Source:HGNC Symbol;Acc:3763]
SLC1A3	6507	ENSG00000166192	SENP8			FLT3	fms-related tyrosine kinase 3 [Source:HGNC Symbol;Acc:3765]
BTF3P11	690	ENSG00000166483	WEE1			FLT3LG	fms-related tyrosine kinase 3 ligand [Source:HGNC Symbol;Acc:3766]
ABAT	18	ENSG00000166484	MAPK7			FLT4	fms-related tyrosine kinase 4 [Source:HGNC Symbol;Acc:3767]
TNFSF11	8600	ENSG00000166548	TK2			FMO1	flavin containing monooxygenase 1 [Source:HGNC Symbol;Acc:3769]
CCNE1	898	ENSG00000166598	HSP90B1			FMO2	flavin containing monooxygenase 2 (non-functional) [Source:HGNC Symbol;Acc:3770]
IL13	3596	ENSG00000166670	MMP10			FMO3	flavin containing monooxygenase 3 [Source:HGNC Symbol;Acc:3771]
RPS6KA6	27330	ENSG00000166825	ANPEP			FMO4	flavin containing monooxygenase 4 [Source:HGNC Symbol;Acc:3772]
SPG7	6687	ENSG00000166828	SCNN1G			FMO5	flavin containing monooxygenase 5 [Source:HGNC Symbol;Acc:3773]
OASL	8638	ENSG00000166888	STAT6			FMO6P	flavin containing monooxygenase 6 pseudogene [Source:HGNC Symbol;Acc:24024]
DIO1	1733	ENSG00000166908	PIP4K2C			FMOD	fibromodulin [Source:HGNC Symbol;Acc:3774]
ITGB7	3695	ENSG00000166948	TGM6			FN1	fibronectin 1 [Source:HGNC Symbol;Acc:3778]
CARM1	10498	ENSG00000166949	SMAD3			FNDC5	fibronectin type III domain containing 5 [Source:HGNC Symbol;Acc:20240]
KLC3	147700	ENSG00000166986	MARS			FNTA	farnesyltransferase, CAAX box, alpha [Source:HGNC Symbol;Acc:3782]
HLA-E	3133	ENSG00000167114	SLC27A4			FNTB	farnesyltransferase, CAAX box, beta [Source:HGNC Symbol;Acc:3785]
NDUFAB1	4706	ENSG00000167207	NOD2			FOLH1	folate hydrolase (prostate-specific membrane antigen) 1 [Source:HGNC Symbol;Acc:3788]
CCNG1	900	ENSG00000167261	DPEP2			FOLR1	folate receptor 1 (adult) [Source:HGNC Symbol;Acc:3791]
KCNF1	3754	ENSG00000167280	ENGASE			FOLR2	folate receptor 2 (fetal) [Source:HGNC Symbol;Acc:3793]
MGA	23269	ENSG00000167508	MVD			FOLR3	folate receptor 3 (gamma) [Source:HGNC Symbol;Acc:3795]
VKORC1L1	154807	ENSG00000167748	KLK1			FOS	FBJ murine osteosarcoma viral oncogene homolog [Source:HGNC Symbol;Acc:3796]
ZUP1	221302	ENSG00000167779	IGFBP6			FOSL1	NA
ACE2	59272	ENSG00000167780	SOAT2			FOXC2	NA
NDUFB1	4707	ENSG00000168036	CTNNB1			FOXF2	NA
LIPG	9388	ENSG00000168078	PBK			FOXL2	NA
HMOX1	3162	ENSG00000168329	CX3CR1			FOXO1	NA
NEDD8	4738	ENSG00000168397	ATG4B			FOXO3	NA
ZACN	353174	ENSG00000168447	SCNN1B			FOXP3	NA
NDUFA5	4698	ENSG00000168487	BMP1			FPGS	folylpolyglutamate synthase [Source:HGNC Symbol;Acc:3824]
TMPRSS15	5651	ENSG00000168496	FEN1			FPR1	formyl peptide receptor 1 [Source:HGNC Symbol;Acc:3826]
PRSS1	5644	ENSG00000168646	AXIN2			FPR2	formyl peptide receptor 2 [Source:HGNC Symbol;Acc:3827]
TUSC2	11334	ENSG00000168925	CTRB1			FPR3	formyl peptide receptor 3 [Source:HGNC Symbol;Acc:3828]
NOTCH1	4851	ENSG00000168938	PPIC			FREM1	FRAS1 related extracellular matrix 1 [Source:HGNC Symbol;Acc:23399]
TXNRD3	114112	ENSG00000169118	CSNK1G1			FREM3	FRAS1 related extracellular matrix 3 [Source:HGNC Symbol;Acc:25172]
PARP2	10038	ENSG00000169302	STK32A			FRK	fyn-related kinase [Source:HGNC Symbol;Acc:3955]
GART	2618	ENSG00000169618	PROKR1			FRZB	frizzled-related protein [Source:HGNC Symbol;Acc:3959]
PDE6A	5145	ENSG00000169684	CHRNA5			FSCN1	NA
MCOLN3	55283	ENSG00000169692	AGPAT2			FSHB	follicle stimulating hormone, beta polypeptide [Source:HGNC Symbol;Acc:3964]
MT1A	4489	ENSG00000169860	P2RY1			FSHR	follicle stimulating hormone receptor [Source:HGNC Symbol;Acc:3969]
ACKR4	51554	ENSG00000169925	BRD3			FSIP1	NA
BHMT	635	ENSG00000170027	YWHAG			FST	follistatin [Source:HGNC Symbol;Acc:3971]
IPO7	10527	ENSG00000170242	USP47			FSTL1	follistatin-like 1 [Source:HGNC Symbol;Acc:3972]
SOAT1	6646	ENSG00000170255	MRGPRX1			FSTL3	follistatin-like 3 (secreted glycoprotein) [Source:HGNC Symbol;Acc:3973]
RHAG	6005	ENSG00000170266	GLB1			FSTL4	follistatin-like 4 [Source:HGNC Symbol;Acc:21389]
EEF2	1938	ENSG00000170323	FABP4			FSTL5	follistatin-like 5 [Source:HGNC Symbol;Acc:21386]
STK39	27347	ENSG00000170345	FOS			FTH1	NA
CXCR6	10663	ENSG00000170390	DCLK2			FTO	NA
ATP5F1D	513	ENSG00000170522	ELOVL6			FUCA1	fucosidase, alpha-L- 1, tissue [Source:HGNC Symbol;Acc:4006]
EIF4E	1977	ENSG00000170835	CEL			FUCA2	fucosidase, alpha-L- 2, plasma [Source:HGNC Symbol;Acc:4008]
TAAR6	319100	ENSG00000170890	PLA2G1B			FURIN	furin (paired basic amino acid cleaving enzyme) [Source:HGNC Symbol;Acc:8568]
PSMA5	5686	ENSG00000171049	FPR2			FUS	NA
GPR84	53831	ENSG00000171051	FPR1			FUT2	NA
PCSK6	5046	ENSG00000171219	CDC42BPG			FUT3	NA
MAPKAPK2	9261	ENSG00000171509	RXFP1			FUT4	NA
ADAM8	101	ENSG00000171517	LPAR3			FXN	NA
LPAR2	9170	ENSG00000171631	P2RY6			FXR2	NA
HSD3B1	3283	ENSG00000171860	C3AR1			FXYD2	FXYD domain containing ion transport regulator 2 [Source:HGNC Symbol;Acc:4026]
SLC12A7	10723	ENSG00000171865	RNASEH1			FYN	FYN oncogene related to SRC, FGR, YES [Source:HGNC Symbol;Acc:4037]
CCRL2	9034	ENSG00000171960	PPIH			FZD1	NA
SPHK2	56848	ENSG00000172071	EIF2AK3			FZD10	frizzled family receptor 10 [Source:HGNC Symbol;Acc:4039]
NTF4	4909	ENSG00000172236	TPSAB1			FZD2	NA
TDP2	51567	ENSG00000172531	PPP1CA			FZD3	frizzled family receptor 3 [Source:HGNC Symbol;Acc:4041]
FGFR1OP2	26127	ENSG00000172939	OXSR1			FZD4	frizzled family receptor 4 [Source:HGNC Symbol;Acc:4042]
CCL18	6362	ENSG00000172943	PHF8			FZD5	NA
IFNR	3466	ENSG00000173039	RELA			FZD6	NA
AOC3	8639	ENSG00000173083	HPSE			FZD7	NA
FZD7	8324	ENSG00000173120	KDM2A			FZD8	NA
GNA11	2767	ENSG00000173213				FZD9	frizzled family receptor 9 [Source:HGNC Symbol;Acc:4047]
TET2	54790	ENSG00000173239	LIPM			G6PC	glucose-6-phosphatase, catalytic subunit [Source:HGNC Symbol;Acc:4056]
TNFRSF13C	115650	ENSG00000173273	TNKS			G6PD	glucose-6-phosphate dehydrogenase [Source:HGNC Symbol;Acc:4057]
SLC1A7	6512	ENSG00000173366				GAA	glucosidase, alpha; acid [Source:HGNC Symbol;Acc:4065]
NDUFA7	4701	ENSG00000173486	FKBP2			GABBR1	gamma-aminobutyric acid (GABA) B receptor, 1 [Source:HGNC Symbol;Acc:4070]
HCAR3	8843	ENSG00000173653	RCE1			GABBR2	gamma-aminobutyric acid (GABA) B receptor, 2 [Source:HGNC Symbol;Acc:4507]
CTSB	1508	ENSG00000173757	STAT5B			GABPA	NA
CCR7	1236	ENSG00000173826	KCNH6			GABRA1	gamma-aminobutyric acid (GABA) A receptor, alpha 1 [Source:HGNC Symbol;Acc:4075]
GPR143	4935	ENSG00000173846	PLK3			GABRA2	gamma-aminobutyric acid (GABA) A receptor, alpha 2 [Source:HGNC Symbol;Acc:4076]
SEM1	7979	ENSG00000173868	PHOSPHO1			GABRA3	gamma-aminobutyric acid (GABA) A receptor, alpha 3 [Source:HGNC Symbol;Acc:4077]
LIMK2	3985	ENSG00000173876	TUBB8			GABRA4	gamma-aminobutyric acid (GABA) A receptor, alpha 4 [Source:HGNC Symbol;Acc:4078]
RPA1	6117	ENSG00000174080	CTSF			GABRA5	gamma-aminobutyric acid (GABA) A receptor, alpha 5 [Source:HGNC Symbol;Acc:4079]
ASNS	440	ENSG00000174600	CMKLR1			GABRA6	gamma-aminobutyric acid (GABA) A receptor, alpha 6 [Source:HGNC Symbol;Acc:4080]
NFKBIA	4792	ENSG00000174738	NR1D2			GABRB1	gamma-aminobutyric acid (GABA) A receptor, beta 1 [Source:HGNC Symbol;Acc:4081]
PIEZO1	9780	ENSG00000174876	AMY1B			GABRB2	gamma-aminobutyric acid (GABA) A receptor, beta 2 [Source:HGNC Symbol;Acc:4082]
SLC9A1	6548	ENSG00000175054	ATR			GABRB3	gamma-aminobutyric acid (GABA) A receptor, beta 3 [Source:HGNC Symbol;Acc:4083]
BMP2	650	ENSG00000175354	PTPN2			GABRD	gamma-aminobutyric acid (GABA) A receptor, delta [Source:HGNC Symbol;Acc:4084]
AKR1C4	1109	ENSG00000175445	LPL			GABRE	gamma-aminobutyric acid (GABA) A receptor, epsilon [Source:HGNC Symbol;Acc:4085]
CSNK1G1	53944	ENSG00000175634	RPS6KB2			GABRG1	gamma-aminobutyric acid (GABA) A receptor, gamma 1 [Source:HGNC Symbol;Acc:4086]
NRG3	10718	ENSG00000176170	SPHK1			GABRG2	gamma-aminobutyric acid (GABA) A receptor, gamma 2 [Source:HGNC Symbol;Acc:4087]
EPRS1	2058	ENSG00000176393	RNPEP			GABRG3	gamma-aminobutyric acid (GABA) A receptor, gamma 3 [Source:HGNC Symbol;Acc:4088]
APOBEC3A	200315	ENSG00000176978	DPP7			GABRP	gamma-aminobutyric acid (GABA) A receptor, pi [Source:HGNC Symbol;Acc:4089]
OR52J2P	79529	ENSG00000177239	MAN1B1			GABRQ	gamma-aminobutyric acid (GABA) A receptor, theta [Source:HGNC Symbol;Acc:14454]
PSMD8	5714	ENSG00000177272	KCNA3			GABRR1	gamma-aminobutyric acid (GABA) A receptor, rho 1 [Source:HGNC Symbol;Acc:4090]
KDM5B	10765	ENSG00000177453	NIM1K			GABRR2	gamma-aminobutyric acid (GABA) A receptor, rho 2 [Source:HGNC Symbol;Acc:4091]
NDUFA13	51079	ENSG00000177463	NR2C2			GABRR3	gamma-aminobutyric acid (GABA) A receptor, rho 3 [Source:HGNC Symbol;Acc:17969]
HSPB2	3316	ENSG00000177602	GSG2			GAD1	NA
KCNE1	3753	ENSG00000177606	JUN			GAD2	NA
TIE1	7075	ENSG00000177889	UBE2N			GADD45A	NA
PGP	283871	ENSG00000177954	RPS27			GADD45G	NA
PTP4A3	11156	ENSG00000178700	DHFRL1			GAK	cyclin G associated kinase [Source:HGNC Symbol;Acc:4113]
CMPK1	51727	ENSG00000178802	MPI			GAL	galanin/GMAP prepropeptide [Source:HGNC Symbol;Acc:4114]
PTPN6	5777	ENSG00000179163	FUCA1			GALC	galactosylceramidase [Source:HGNC Symbol;Acc:4115]
PBK	55872	ENSG00000179295	PTPN11			GALE	UDP-galactose-4-epimerase [Source:HGNC Symbol;Acc:4116]
KCNJ3	3760	ENSG00000179335	CLK3			GALK1	galactokinase 1 [Source:HGNC Symbol;Acc:4118]
PLA2G7	7941	ENSG00000179934	CCR8			GALNS	galactosamine (N-acetyl)-6-sulfate sulfatase [Source:HGNC Symbol;Acc:4122]
MYB	4602	ENSG00000180138	CSNK1A1L			GALNT1	UDP-N-acetyl-alpha-D-galactosamine:polypeptide N-acetylgalactosaminyltransferase 1 (GalNAc-T1) [Source:HGNC Symbol;Acc:4123]
[truncated: 3,903 more rows]

## Sheet: S3
Table S3: Significant positives associated with outcomes in each dataset, FDR-corrected.
eQTL from whole blood as exposure and DCM as outcome, FDR-corrected P value ＜ 0.05
outcome	exposure	method	nsnp	b	se	pval	lo_ci	up_ci	or	or_lci95	or_uci95	pval.adj
DCM	IMPA1	Wald ratio	1	-0.409453	0.115858	0.00040918	-0.636535	-0.182371	0.664013	0.529123	0.833292	0.0400367
DCM	LCAT	Wald ratio	1	0.314702	0.0862952	0.000265518	0.145564	0.483841	1.36985	1.15669	1.62229	0.0307035
DCM	TKT	Wald ratio	1	-0.731126	0.117601	5.06811e-10	-0.961624	-0.500627	0.481367	0.382271	0.606151	3.22332e-07
DCM	ITIH4	Wald ratio	1	-0.15164	0.0350888	1.54896e-05	-0.220414	-0.0828661	0.859297	0.802186	0.920474	0.00281468
DCM	UBA6	Wald ratio	1	-0.458225	0.125492	0.000260786	-0.70419	-0.212261	0.632405	0.494509	0.808754	0.0331719
DCM	METRN	Wald ratio	1	0.377733	0.0830091	5.35173e-06	0.215036	0.540431	1.45897	1.23991	1.71675	0.00113457
DCM	KAT5	Wald ratio	1	-0.528511	0.147251	0.000331708	-0.817122	-0.239899	0.589482	0.441701	0.786707	0.0351611
DCM	NMB	Wald ratio	1	-0.416441	0.0892713	3.08777e-06	-0.591413	-0.241469	0.659389	0.553545	0.785473	0.000785528
DCM	PRDX1	Wald ratio	1	-0.664706	0.160845	3.58688e-05	-0.979961	-0.34945	0.514425	0.375326	0.705076	0.00506945
DCM	SMARCB1	Wald ratio	1	0.606699	0.0967097	3.53229e-10	0.417148	0.79625	1.83437	1.51763	2.21721	4.49307e-07
DCM	TESK2	Wald ratio	1	-0.329091	0.0634569	2.14805e-07	-0.453466	-0.204715	0.719578	0.635422	0.81488	6.8308e-05
DCM	PRKCA	Wald ratio	1	0.643434	0.106041	1.29677e-09	0.435594	0.851273	1.903	1.54588	2.34263	5.4983e-07
DCM	HSPA4	Wald ratio	1	0.416641	0.100782	3.56382e-05	0.219108	0.614174	1.51686	1.24497	1.84813	0.00566648
eQTL from heart atrial appendage as exposure and DCM as outcome, FDR-corrected P value ＜ 0.05
outcome	exposure	method	nsnp	b	se	pval	lo_ci	up_ci	or	or_lci95	or_uci95	pval.adj
DCM	NOS1AP	Wald ratio	1	-0.296906	0.0859242	0.000549384	-0.465318	-0.128495	0.743114	0.627936	0.879418	0.0372894
DCM	EPM2A	Wald ratio	1	0.541067	0.161009	0.000778114	0.225488	0.856645	1.71784	1.25293	2.35525	0.0487518
DCM	IMPA1	Wald ratio	1	-0.454992	0.126307	0.000315447	-0.702554	-0.207431	0.634453	0.495319	0.81267	0.0342576
DCM	CLCNKA	Wald ratio	1	-0.325781	0.0398625	3.01766e-16	-0.403911	-0.24765	0.721963	0.667703	0.780633	4.91576e-13
DCM	PI4K2B	Wald ratio	1	0.360709	0.101386	0.00037399	0.161993	0.559425	1.43435	1.17585	1.74967	0.0320647
DCM	SLC6A6	Wald ratio	1	-0.70045	0.10242	7.97343e-12	-0.901193	-0.499708	0.496362	0.406085	0.606708	4.32957e-09
DCM	SMARCB1	Wald ratio	1	0.347136	0.0553345	3.53229e-10	0.23868	0.455591	1.41501	1.26957	1.57711	1.43853e-07
DCM	CLCNKB	Wald ratio	1	-0.300025	0.0576971	1.99289e-07	-0.413111	-0.186939	0.7408	0.661589	0.829495	6.49282e-05
DCM	LCN1	Wald ratio	1	0.127022	0.037929	0.000811225	0.052681	0.201363	1.13544	1.05409	1.22307	0.0489439
DCM	NISCH	Wald ratio	1	0.345258	0.0991334	0.000496276	0.150956	0.539559	1.41235	1.16295	1.71525	0.0384968
DCM	KLHL25	Wald ratio	1	-0.253874	0.0717077	0.000399515	-0.394421	-0.113327	0.775789	0.67407	0.892859	0.0325405
DCM	PRKCQ	Wald ratio	1	-0.333315	0.0976433	0.000641112	-0.524696	-0.141934	0.716545	0.591735	0.867678	0.0417748
DCM	BACH1	Wald ratio	1	0.356817	0.0997165	0.000345819	0.161372	0.552261	1.42877	1.17512	1.73718	0.0331376
DCM	CASQ2	Wald ratio	1	0.715469	0.147147	1.16044e-06	0.427061	1.00388	2.04515	1.53275	2.72884	0.000270051
DCM	CDKN1A	Wald ratio	1	-0.537316	0.150181	0.000346528	-0.831672	-0.24296	0.584314	0.435321	0.784303	0.0313608
DCM	CHRDL2	Wald ratio	1	0.351116	0.0976905	0.000325427	0.159643	0.54259	1.42065	1.17309	1.72046	0.0331325
DCM	LAMB1	Wald ratio	1	-0.167014	0.0482932	0.000543528	-0.261669	-0.0723593	0.846188	0.769766	0.930197	0.0402458
DCM	CD79B	Wald ratio	1	-0.14899	0.0413328	0.000312572	-0.230003	-0.0679781	0.861577	0.794531	0.934281	0.03637
DCM	PRKCA	Wald ratio	1	-0.312787	0.0439897	1.15653e-12	-0.399007	-0.226567	0.731406	0.670986	0.797266	9.4199e-10
DCM	PSMC3	Wald ratio	1	-0.466109	0.124502	0.000181257	-0.710132	-0.222086	0.627439	0.491579	0.800846	0.0246056
DCM	APLF	Wald ratio	1	-0.296037	0.0801591	0.000221518	-0.453149	-0.138926	0.74376	0.635623	0.870293	0.0277579
DCM	PROM1	Wald ratio	1	-0.264775	0.0567158	3.03482e-06	-0.375938	-0.153612	0.767379	0.686645	0.857605	0.000617965
DCM	LCAT	Wald ratio	1	0.46205	0.133612	0.000543899	0.200171	0.723929	1.58732	1.22161	2.06252	0.0385222
DCM	SLC12A4	Wald ratio	1	0.424727	0.0939508	6.16246e-06	0.240583	0.60887	1.52917	1.27199	1.83835	0.00100386
DCM	UBA6	Wald ratio	1	-0.476649	0.124897	0.000135453	-0.721447	-0.23185	0.620861	0.486048	0.793065	0.0200594
DCM	MAST2	Wald ratio	1	0.183093	0.0394459	3.45691e-06	0.105779	0.260407	1.20093	1.11158	1.29746	0.0006257
DCM	MAPT	Wald ratio	1	0.131051	0.0261498	5.39903e-07	0.0797977	0.182305	1.14003	1.08307	1.19998	0.000146584
eQTL from heart left ventricle as exposure and DCM as outcome, FDR-corrected P value ＜ 0.05
outcome	exposure	method	nsnp	b	se	pval	lo_ci	up_ci	or	or_lci95	or_uci95	pval.adj
DCM	MAPT	Inverse variance weighted	2	0.128601	0.0309807	3.3103e-05	0.0678787	0.189323	1.13724	1.07024	1.20843	0.00708404
DCM	FBXL17	Inverse variance weighted	2	-0.498628	0.141462	0.000423765	-0.775894	-0.221363	0.607363	0.460292	0.801426	0.0302286
DCM	VSIR	Inverse variance weighted	2	-0.230577	0.0585674	8.25251e-05	-0.345369	-0.115785	0.794076	0.707959	0.890667	0.00883018
DCM	GEM	Wald ratio	1	0.341504	0.0834467	4.26774e-05	0.177949	0.50506	1.40706	1.19476	1.65708	0.0062437
DCM	CLCNKA	Wald ratio	1	-0.274439	0.0344976	1.78687e-15	-0.342054	-0.206824	0.759998	0.71031	0.813163	2.6142e-12
DCM	MST1R	Wald ratio	1	0.300541	0.0849132	0.000401047	0.134111	0.466971	1.35059	1.14352	1.59516	0.0366707
DCM	ADAMTSL1	Wald ratio	1	0.180484	0.0478026	0.000159617	0.0867909	0.274177	1.1978	1.09067	1.31545	0.0194599
DCM	BCAR3	Wald ratio	1	0.248351	0.0716554	0.000528442	0.107907	0.388796	1.28191	1.11394	1.4752	0.0454771
DCM	IMPA1	Wald ratio	1	-0.601624	0.164991	0.000265931	-0.925007	-0.278242	0.547921	0.396529	0.757113	0.0277898
DCM	AXIN1	Wald ratio	1	0.548175	0.145333	0.000162045	0.263322	0.833029	1.73009	1.30125	2.30028	0.0182363
DCM	LAMB1	Wald ratio	1	-0.20566	0.059468	0.000543528	-0.322217	-0.0891028	0.81411	0.724541	0.914751	0.0441768
DCM	TESK2	Wald ratio	1	-0.37989	0.0941918	5.50343e-05	-0.564506	-0.195274	0.683937	0.568641	0.822609	0.00731956
DCM	NOS1AP	Wald ratio	1	-0.227451	0.065824	0.000549384	-0.356466	-0.0984362	0.796561	0.700146	0.906254	0.0423026
DCM	SMARCB1	Wald ratio	1	0.345265	0.0550362	3.53229e-10	0.237394	0.453136	1.41236	1.26794	1.57324	1.72258e-07
DCM	CRIM1	Wald ratio	1	-0.355156	0.0592476	2.04182e-09	-0.471281	-0.239031	0.701064	0.624202	0.78739	7.46797e-07
DCM	CASQ2	Wald ratio	1	0.672313	0.138271	1.16044e-06	0.401302	0.943325	1.95876	1.49377	2.56851	0.000282954
DCM	FKBP7	Wald ratio	1	-0.238732	0.0580985	3.9722e-05	-0.352605	-0.124859	0.787626	0.702855	0.882621	0.00645703
DCM	ADAMTS7	Wald ratio	1	0.277761	0.0818568	0.000690664	0.117322	0.4382	1.32017	1.12448	1.54992	0.0481163
DCM	PRKCA	Wald ratio	1	-0.215188	0.030338	1.31213e-12	-0.27465	-0.155726	0.80639	0.759838	0.855794	9.59826e-10
DCM	MAST2	Wald ratio	1	0.26304	0.0534735	8.69541e-07	0.158232	0.367848	1.30088	1.17144	1.44462	0.000254428
DCM	ITIH4	Wald ratio	1	-0.169702	0.0363647	3.06125e-06	-0.240977	-0.098427	0.843916	0.78586	0.906262	0.000639802
DCM	CHRDL2	Wald ratio	1	0.303817	0.0845305	0.000325427	0.138137	0.469497	1.35502	1.14813	1.59919	0.03174
DCM	METRN	Wald ratio	1	0.51133	0.119	1.73223e-05	0.278089	0.744571	1.66751	1.3206	2.10554	0.00316781
DCM	LCAT	Wald ratio	1	0.627186	0.18206	0.000571199	0.270347	0.984024	1.87233	1.31042	2.6752	0.0417832
eQTL from eQTLGen as exposure and DCM as outcome, FDR-corrected P value ＜ 0.05
outcome	exposure	method	nsnp	b	se	pval	lo_ci	up_ci	or	or_lci95	or_uci95	pval.adj
DCM	PROCR	Wald ratio	1	0.5961	0.141361	2.47719e-05	0.319033	0.873168	1.81503	1.3758	2.39448	0.00527642
DCM	HSPA4	Wald ratio	1	0.283129	0.0750486	0.000161549	0.136034	0.430224	1.32728	1.14572	1.5376	0.0301087
DCM	TLR9	Wald ratio	1	-1.2591	0.334317	0.000165772	-1.91436	-0.603834	0.283911	0.147437	0.546712	0.0274628
DCM	CAMK2G	Wald ratio	1	-1.29094	0.271592	2.00176e-06	-1.82326	-0.758623	0.275011	0.161498	0.468311	0.000746155
DCM	P4HA1	Wald ratio	1	-0.917881	0.193066	1.99197e-06	-1.29629	-0.539472	0.399364	0.273545	0.583056	0.000990009
DCM	MITF	Wald ratio	1	-0.912013	0.248309	0.000239816	-1.3987	-0.425327	0.401715	0.246918	0.653556	0.0357566
DCM	TTN	Wald ratio	1	1.55139	0.336269	3.95857e-06	0.892305	2.21048	4.71803	2.44075	9.12008	0.00118045
DCM	METRN	Wald ratio	1	0.23538	0.0489404	1.5129e-06	0.139457	0.331303	1.26539	1.14965	1.39278	0.00112787
DCM	BACH1	Wald ratio	1	0.812001	0.22769	0.000362105	0.36573	1.25827	2.25241	1.44157	3.51934	0.0449916
DCM	AKR1A1	Wald ratio	1	-0.980841	0.171029	9.7547e-09	-1.31606	-0.645624	0.374996	0.26819	0.524335	1.45443e-05
DCM	PIK3R3	Wald ratio	1	0.290975	0.0681267	1.94525e-05	0.157447	0.424503	1.33773	1.17052	1.52883	0.00483394
DCM	TNNC1	Wald ratio	1	0.580226	0.158564	0.000252945	0.269441	0.891011	1.78644	1.30923	2.43759	0.0342856
DCM	DNAJB1	Inverse variance weighted	2	0.386539	0.0947622	4.52221e-05	0.200805	0.572273	1.47188	1.22239	1.77229	0.0201464
DCM	LILRB5	Inverse variance weighted	2	0.65397	0.150099	1.31913e-05	0.359775	0.948164	1.92316	1.43301	2.58097	0.0235069
DCM	TESK2	Inverse variance weighted	2	-0.97054	0.223619	1.42384e-05	-1.40883	-0.532247	0.378878	0.244428	0.587284	0.0126864
DCM	EPM2A	Inverse variance weighted	2	-0.281465	0.0697193	5.41106e-05	-0.418115	-0.144816	0.754677	0.658287	0.865182	0.019285
DCM	NMB	Inverse variance weighted	2	-0.252264	0.0662463	0.00014011	-0.382107	-0.122421	0.777039	0.682422	0.884775	0.0416125
DCM	SMARCB1	MR Egger	4	0.225457	0.109133	0.174825	0.011556	0.439357	1.25289	1.01162	1.55171	1
DCM	SMARCB1	Weighted median	4	0.264072	0.0659205	6.17779e-05	0.134868	0.393276	1.30222	1.14439	1.48183	0.0280472
DCM	SMARCB1	Inverse variance weighted	4	0.259121	0.0615504	2.55473e-05	0.138483	0.37976	1.29579	1.14853	1.46193	0.0151751
DCM	SMARCB1	Simple mode	4	0.3372	0.115902	0.0620296	0.110031	0.564368	1.40102	1.11631	1.75834	1
DCM	SMARCB1	Weighted mode	4	0.266242	0.0687656	0.030492	0.131461	0.401022	1.30505	1.14049	1.49335	1

## Sheet: S4
Table S4: The results of colocalization analysis.
Results of co-localisation analysis of DCM
Gene_name	Tissue	PPH0	PPH1	PPH2	PPH3	PPH4
IMPA1	whole blood	1.38e-12	0.162	1.9e-13	0.0213	0.817
LCAT	whole blood	8.66e-12	0.0948	1.61e-11	0.175	0.73
ITIH4	whole blood	2.39e-79	0.00784	3.19e-78	0.104	0.889
UBA6	whole blood	1.71e-24	0.114	3.6e-24	0.24	0.646
METRN	whole blood	1.15e-12	0.00255	9.72e-11	0.215	0.782
SMARCB1	whole blood	1.4e-37	1.5e-10	9.29e-28	0.999	0.000771
TESK2	whole blood	9.75e-25	4.28e-05	1e-21	0.0431	0.957
PRKCA	whole blood	7.9e-15	3.44e-10	2.29e-05	0.999	0.00119
NMB	whole blood	1.07e-05	0.00847	0.000117	0.0912	0.9
HSPA4	whole blood	5.15e-13	0.0141	1.49e-13	0.00309	0.983
NOS1AP	atrial appendage	0.00593	0.233	0.00175	0.0679	0.692
EPM2A	atrial appendage	0.00312	0.04	0.0278	0.355	0.574
IMPA1	atrial appendage	0.00172	0.235	0.000238	0.0317	0.731
CLCNKA	atrial appendage	9.16e-38	2.17e-30	4.2e-08	0.995	0.00465
SMARCB1	atrial appendage	8.6e-27	1.5e-10	5.72e-17	0.999	0.000776
BACH1	atrial appendage	4.25e-05	0.000349	0.101	0.834	0.0646
CASQ2	atrial appendage	1.46e-05	0.00576	0.00011	0.0422	0.952
CHRDL2	atrial appendage	0.507	0.298	0.0317	0.0185	0.145
LAMB1	atrial appendage	6.43e-18	0.0438	9.08e-17	0.618	0.338
PRKCA	atrial appendage	7.02e-18	1.33e-10	2.04e-08	0.386	0.614
LCAT	atrial appendage	2.41e-05	0.0139	4.47e-05	0.0248	0.961
UBA6	atrial appendage	3.95e-05	0.0856	8.34e-05	0.18	0.734
MAST2	atrial appendage	1.21e-25	0.00154	1.95e-23	0.246	0.752
MAPT	atrial appendage	1.98e-28	0.000451	6.98e-28	0.000587	0.999
MAPT	left ventricle	7.44e-73	0.000448	2.62e-72	0.000574	0.999
CLCNKA	left ventricle	3.24e-38	2.17e-30	1.49e-08	0.996	0.00392
IMPA1	left ventricle	0.00145	0.166	0.000198	0.022	0.81
LAMB1	left ventricle	4.08e-11	0.051	5.76e-10	0.721	0.228
TESK2	left ventricle	0.000141	0.000489	0.145	0.503	0.351
NOS1AP	left ventricle	5.01e-11	0.213	1.49e-11	0.0626	0.725
SMARCB1	left ventricle	1.96e-30	1.5e-10	1.3e-20	0.998	0.00228
CASQ2	left ventricle	5.81e-07	0.00337	4.36e-06	0.0243	0.972
PRKCA	left ventricle	1.03e-47	2.01e-10	2.98e-38	0.584	0.416
MAST2	left ventricle	4.41e-21	0.0014	7.07e-19	0.224	0.775
ITIH4	left ventricle	3.87e-20	0.0028	5.15e-19	0.0364	0.961
CHRDL2	left ventricle	0.688	0.0746	0.0447	0.00466	0.188
METRN	left ventricle	0.000132	0.00182	0.0112	0.153	0.834
LCAT	left ventricle	0.000712	0.0173	0.00132	0.0311	0.95
HSPA4	eQTLGen	3.64e-264	0.0141	1.07e-264	0.00316	0.983
METRN	eQTLGen	1.54e-144	0.00102	1.31e-142	0.0854	0.914
BACH1	eQTLGen	1.5e-17	0.000418	3.58e-14	0.998	0.00181
TESK2	eQTLGen	1.333977e-322	9.86e-06	1.369995e-319	0.00915	0.991
EPM2A	eQTLGen	2.74e-205	0.00885	2.51e-204	0.0802	0.911
NMB	eQTLGen	2.99e-295	0.00227	3.24e-294	0.0236	0.974
SMARCB1	eQTLGen	0	1.5e-10	0	1	0.000495

## Sheet: S5
Table S5: By co-localisation of the gene cis-pQTL for exposure, DCM for outcome SMR analysis and the HEIDI test.
UKB PPP with cis-pQTL as exposure, DCM as outcome SMR analysis and HEIDI test
outcome	exposure	effect_allele.exposure	other_allele.exposure	snp	beta.exposure	se. exposure	pval,exposure	beta_SMR	se_SMR	pval_SMR	HEIDI test pval
DCM	IMPA1	T	C	rs2400589	-0.211583	0.00825772	8.57038e-145	-0.31288	0.0864128	0.000293743	0.305841
DCM	ITIH4	C	T	rs2710331	0.247734	0.00764338	9.4271e-231	-0.172362	0.0720478	0.0167417	0.99794

## Sheet: S6
Table S6: UKBiobank phenotypes for Phe-MR analysis.
PheCode	Number of cases	Number of controls	Consortium	Sample size	Phenotype Description
ukb-b-10001	6661	456349	MRC-IEU	463010	Operative procedures - secondary OPCS: Z84.6 Knee joint
ukb-b-10066	8438	142204	MRC-IEU	150642	Eye problems/disorders: Other serious eye condition
ukb-b-10793	NA	NA	MRC-IEU	64949	Pear intake
ukb-b-17219	18988	444022	MRC-IEU	463010	Diagnoses - secondary ICD10: J45.9 Asthma, unspecified
ukb-b-17223	NA	NA	MRC-IEU	64949	Garlic intake
ukb-b-17241	106201	355812	MRC-IEU	462013	Blood clot, DVT, bronchitis, emphysema, asthma, rhinitis, eczema, allergy diagnosed by doctor: Hayfever, allergic rhinitis or eczema
ukb-b-17243	6410	456523	MRC-IEU	462933	Non-cancer illness code, self-reported: anxiety/panic attacks
ukb-b-17271	NA	NA	MRC-IEU	454799	Leg predicted mass (left)
ukb-b-17277	2854	460079	MRC-IEU	462933	Operation code: anal surgery
ukb-b-17287	1943	461067	MRC-IEU	463010	Diagnoses - main ICD10: R39.8 Other and unspecified symptoms and signs involving the urinary system
ukb-b-17289	11879	449514	MRC-IEU	461393	Sources of admission to hospital (recoded): Usual Place of residence: Living with relatives
ukb-b-17291	6300	11561	MRC-IEU	17861	Leg pain when walking ever disappears while walking
ukb-b-17300	NA	NA	MRC-IEU	34179	Average monthly red wine intake
ukb-b-10797	21415	5052	MRC-IEU	26467	Chest pain due to walking ceases when standing still
ukb-b-17309	1005	462005	MRC-IEU	463010	Diagnoses - secondary ICD10: R00.0 Tachycardia, unspecified
ukb-b-17314	1884	461049	MRC-IEU	462933	Treatment/medication code: venlafaxine
ukb-b-1732	NA	NA	MRC-IEU	94258	3mm asymmetry angle (right)
ukb-b-17324	6464	144178	MRC-IEU	150642	Eye problems/disorders: Glaucoma
ukb-b-1733	NA	NA	MRC-IEU	52728	6mm regularity index (right)
ukb-b-17336	1605	461405	MRC-IEU	463010	Diagnoses - secondary ICD10: N81.1 Cystocele
ukb-b-17348	2621	62328	MRC-IEU	64949	Types of spreads/sauces consumed: Hummus
ukb-b-17360	245626	119345	MRC-IEU	364971	Illnesses of siblings: None of the above (group 1)
ukb-b-17371	1546	461387	MRC-IEU	462933	Treatment/medication code: esomeprazole
ukb-b-17378	6782	456151	MRC-IEU	462933	Treatment/medication code: bisoprolol
ukb-b-10806	185577	275821	MRC-IEU	461398	Gas or solid-fuel cooking/heating: A gas fire that you use regularly in winter time
ukb-b-17381	315695	144656	MRC-IEU	460351	Vitamin and mineral supplements: None of the above
ukb-b-17398	1352	461581	MRC-IEU	462933	Treatment/medication code: oxytetracycline
ukb-b-17400	270007	160431	MRC-IEU	430438	Snoring
ukb-b-17402	7029	57920	MRC-IEU	64949	Types of spread used on bread/crackers: Normal fat butter on bread/crackers
ukb-b-17406	NA	NA	MRC-IEU	62991	Retinol
ukb-b-17409	NA	NA	MRC-IEU	454508	Trunk fat-free mass
ukb-b-17422	NA	NA	MRC-IEU	143819	Age at menopause (last menstrual period)
ukb-b-1744	2701	460309	MRC-IEU	463010	Operative procedures - secondary OPCS: Y02.2 Insertion of prosthesis into organ NOC
ukb-b-17441	NA	NA	MRC-IEU	64949	Other dessert intake
ukb-b-17446	1490	461520	MRC-IEU	463010	Operative procedures - secondary OPCS: Q18.1 Diagnostic endoscopic examination of uterus and biopsy of lesion of uterus
ukb-b-10807	28351	394866	MRC-IEU	423217	Illnesses of mother: Severe depression
ukb-b-17455	12077	448969	MRC-IEU	461046	Never eat eggs, dairy, wheat, sugar: Eggs or foods containing eggs
ukb-b-17456	4823	458187	MRC-IEU	463010	Diagnoses - main ICD10: R10.3 Pain localised to other parts of lower abdomen
ukb-b-17462	3439	459571	MRC-IEU	463010	Diagnoses - secondary ICD10: E78.5 Hyperlipidaemia, unspecified
ukb-b-17469	140595	12268	MRC-IEU	152863	Heating type(s) in home: Gas central heating
ukb-b-175	4282	458651	MRC-IEU	462933	Operation code: vaginal prolapse/colposuspension
ukb-b-17501	1496	461514	MRC-IEU	463010	Operative procedures - secondary OPCS: Z86.4 Metatarsophalangeal joint of great toe
ukb-b-17507	1604	461329	MRC-IEU	462933	Cancer code, self-reported: cin/pre-cancer cells cervix
ukb-b-17514	5548	7945	MRC-IEU	13493	Sex of baby: Male
ukb-b-17527	2685	460325	MRC-IEU	463010	Operative procedures - secondary OPCS: V55.1 One level of spine
ukb-b-17532	1305	461705	MRC-IEU	463010	Diagnoses - secondary ICD10: E14.9 Without complications
ukb-b-10810	10371	452639	MRC-IEU	463010	Operative procedures - main OPCS: S06.5 Excision of lesion of skin of head or neck NEC
ukb-b-17533	1968	460965	MRC-IEU	462933	Operation code: uterine surgery
ukb-b-17538	5346	59603	MRC-IEU	64949	Types of spreads/sauces consumed: Mayonnaise
ukb-b-17553	NA	NA	MRC-IEU	250880	Pregnant
ukb-b-17554	52989	11960	MRC-IEU	64949	Fruit consumers
ukb-b-17557	33155	427336	MRC-IEU	460491	Types of transport used (excluding work): Cycle
ukb-b-17566	NA	NA	MRC-IEU	24050	Year immigrated to UK (United Kingdom)
ukb-b-17579	2122	12829	MRC-IEU	14951	Why reduced smoking: Doctor's advice
ukb-b-17587	1896	461114	MRC-IEU	463010	Diagnoses - main ICD10: T81.0 Haemorrhage and haematoma complicating a procedure, not elsewhere classified
ukb-b-17595	100943	356604	MRC-IEU	457547	Medication for pain relief, constipation, heartburn: Paracetamol
ukb-b-17599	1403	461607	MRC-IEU	463010	Operative procedures - main OPCS: M42.1 Endoscopic resection of lesion of bladder
ukb-b-10813	1786	461224	MRC-IEU	463010	Operative procedures - main OPCS: X55.8 Other specified other operations on unspecified organ
ukb-b-17601	279435	181678	MRC-IEU	461113	Mouth/teeth dental problems: None of the above
ukb-b-1761	1045	461965	MRC-IEU	463010	Diagnoses - secondary ICD10: J18.1 Lobar pneumonia, unspecified
ukb-b-17612	NA	NA	MRC-IEU	40613	Heel bone ultrasound T-score, manual entry
ukb-b-17616	1274	461659	MRC-IEU	462933	Treatment/medication code: xalatan 0.005% eye drops
ukb-b-1762	7891	455119	MRC-IEU	463010	Diagnoses - secondary ICD10: R69 Unknown and unspecified causes of morbidity
ukb-b-17627	NA	NA	MRC-IEU	460880	Non-oily fish intake
ukb-b-1763	1754	461179	MRC-IEU	462933	Non-cancer illness code, self-reported: nasal/sinus disorder
ukb-b-17633	1617	461316	MRC-IEU	462933	Treatment/medication code: dosulepin
ukb-b-17635	1903	461107	MRC-IEU	463010	Operative procedures - main OPCS: M47.3 Removal of urethral catheter from bladder
ukb-b-1765	3649	459361	MRC-IEU	463010	Operative procedures - secondary OPCS: L87.1 Stripping of long saphenous vein
ukb-b-10817	NA	NA	MRC-IEU	423796	Particulate matter air pollution (pm2.5); 2010
ukb-b-17670	1679	461254	MRC-IEU	462933	Non-cancer illness code, self-reported: multiple sclerosis
ukb-b-17671	1299	461711	MRC-IEU	463010	Operative procedures - secondary OPCS: Z66.5 Lumbar vertebra
ukb-b-17673	18743	46206	MRC-IEU	64949	Fish consumer
ukb-b-17681	4209	458724	MRC-IEU	462933	Treatment/medication code: beclometasone
ukb-b-17685	121634	276098	MRC-IEU	397732	Maternal smoking around birth
ukb-b-17687	256792	202950	MRC-IEU	459742	Illness, injury, bereavement, stress in last 2 years: None of the above
ukb-b-17708	1909	461101	MRC-IEU	463010	Operative procedures - secondary OPCS: Z81.2 Acromioclavicular joint
ukb-b-17729	79538	378541	MRC-IEU	458079	Qualifications: None of the above
ukb-b-17733	1994	460939	MRC-IEU	462933	Operation code: colposcopy +/- biopsy
ukb-b-17738	24060	436280	MRC-IEU	460340	Fractured bone site(s): Other bones
ukb-b-10821	1079	461931	MRC-IEU	463010	External causes: W01.9 Unspecified place
ukb-b-17742	8780	454230	MRC-IEU	463010	Operative procedures - secondary OPCS: Y75.2 Laparoscopic approach to abdominal cavity NEC
ukb-b-17763	2427	460583	MRC-IEU	463010	Operative procedures - secondary OPCS: Y80.3 Inhalation anaesthetic NEC
ukb-b-17772	NA	NA	MRC-IEU	84278	6mm cylindrical power angle (right)
ukb-b-17775	NA	NA	MRC-IEU	64949	Fruitcake intake
ukb-b-17788	4858	458075	MRC-IEU	462933	Operation code: carpal tunnel surgery
ukb-b-17796	1976	461034	MRC-IEU	463010	Diagnoses - secondary ICD10: M81.99 Osteoporosis, unspecified (Site unspecified)
ukb-b-17798	1019	461991	MRC-IEU	463010	PCT where patients GP was registered: BURNLEY, PENDLE AND ROSSENDALE PCT
ukb-b-1780	NA	NA	MRC-IEU	64942	Fruit smoothie intake
ukb-b-17805	31553	218157	MRC-IEU	249710	Medication for cholesterol, blood pressure, diabetes, or take exogenous hormones: Cholesterol lowering medication
ukb-b-17814	8991	415882	MRC-IEU	424873	Caffeine drink within last hour
ukb-b-10827	15664	447269	MRC-IEU	462933	Operation code: lumpectomy
ukb-b-17820	NA	NA	MRC-IEU	36019	Smoking compared to 10 years previous
ukb-b-17823	4789	458221	MRC-IEU	463010	Diagnoses - secondary ICD10: Y83.8 Other surgical procedures
ukb-b-17836	5409	457524	MRC-IEU	462933	Treatment/medication code: seretide 50 evohaler
ukb-b-17841	NA	NA	MRC-IEU	342336	Interpolated Year when non-cancer illness first diagnosed
ukb-b-17845	2437	460573	MRC-IEU	463010	Diagnoses - secondary ICD10: K63.5 Polyp of colon
ukb-b-17848	NA	NA	MRC-IEU	40613	Heel quantitative ultrasound index (QUI), manual entry
ukb-b-17859	NA	NA	MRC-IEU	94008	3mm asymmetry index (left)
ukb-b-17868	20120	227418	MRC-IEU	247538	Bilateral oophorectomy (both ovaries removed)
ukb-b-17881	NA	NA	MRC-IEU	64979	Potassium
ukb-b-17885	11437	451573	MRC-IEU	463010	Diagnoses - main ICD10: R31 Unspecified haematuria
ukb-b-10829	NA	NA	MRC-IEU	64943	Beef intake
ukb-b-17907	1627	461306	MRC-IEU	462933	Operation code: hysteroscopy +/- biopsy
ukb-b-17918	18947	443986	MRC-IEU	462933	Treatment/medication code: levothyroxine sodium
ukb-b-1795	NA	NA	MRC-IEU	64942	Low calorie hot chocolate intake
ukb-b-17952	NA	NA	MRC-IEU	40613	Heel Broadband ultrasound attenuation (BUA), manual entry
ukb-b-17961	1047	461963	MRC-IEU	463010	Diagnoses - main ICD10: K58.9 Irritable bowel syndrome without diarrhoea
ukb-b-17962	1246	461764	MRC-IEU	463010	Operative procedures - secondary OPCS: E13.3 Intranasal antrostomy
ukb-b-17965	5800	455393	MRC-IEU	461193	Main speciality of consultant (recoded): Neurosurgery
ukb-b-17967	2538	460472	MRC-IEU	463010	PCT where patients GP was registered: LEEDS NORTH WEST PCT
ukb-b-17988	51690	13259	MRC-IEU	64949	Tea consumed
ukb-b-1799	7703	454739	MRC-IEU	462442	Methods of admission to hospital (recoded): Transfer
ukb-b-10070	1070	461940	MRC-IEU	463010	PCT responsible for patient data: BUCKINGHAMSHIRE PCT
ukb-b-10830	NA	NA	MRC-IEU	34111	Average monthly spirits intake
ukb-b-17992	1461	461549	MRC-IEU	463010	Diagnoses - main ICD10: I84.2 Internal haemorrhoids without complication
ukb-b-17999	NA	NA	MRC-IEU	386626	Weekly usage of mobile phone in last 3 months
ukb-b-18	NA	NA	MRC-IEU	113162	Pairs matching completion status
ukb-b-18007	NA	NA	MRC-IEU	64949	Boiled/baked potatoes intake
ukb-b-18008	3862	459148	MRC-IEU	463010	Diagnoses - secondary ICD10: K59.0 Constipation
ukb-b-18009	43244	206466	MRC-IEU	249710	Medication for cholesterol, blood pressure, diabetes, or take exogenous hormones: Blood pressure medication
ukb-b-18018	2372	460638	MRC-IEU	463010	Operative procedures - main OPCS: K49.1 Percutaneous transluminal balloon angioplasty of one coronary artery
ukb-b-18023	1285	461725	MRC-IEU	463010	Diagnoses - secondary ICD10: Z87.3 Personal history of diseases of the musculoskeletal system and connective tissue
ukb-b-18042	31073	331753	MRC-IEU	362826	Illnesses of siblings: Diabetes
ukb-b-1806	NA	NA	MRC-IEU	113106	Number of symbol digit matches attempted
ukb-b-10831	NA	NA	MRC-IEU	142387	Pack years of smoking
ukb-b-18062	3349	459584	MRC-IEU	462933	Treatment/medication code: lipitor 10mg tablet
ukb-b-1807	2644	460366	MRC-IEU	463010	Operative procedures - secondary OPCS: Z92.7 Trunk NEC
ukb-b-18079	NA	NA	MRC-IEU	64949	Low fat hard cheese intake
ukb-b-18095	2297	460713	MRC-IEU	463010	PCT where patients GP was registered: NORTH YORKSHIRE AND YORK PCT
ukb-b-18096	NA	NA	MRC-IEU	454846	Leg fat mass (right)
ukb-b-18099	212640	245439	MRC-IEU	458079	Qualifications: O levels/GCSEs or equivalent
ukb-b-18102	1756	461254	MRC-IEU	463010	Diagnoses - secondary ICD10: K29.6 Other gastritis
ukb-b-18103	NA	NA	MRC-IEU	436424	Pulse rate, automated reading
ukb-b-18105	153820	57294	MRC-IEU	211114	Had menopause
ukb-b-18113	53598	409335	MRC-IEU	462933	Non-cancer illness code, self-reported: asthma
ukb-b-10847	4217	458793	MRC-IEU	463010	Operative procedures - secondary OPCS: Y53.5 Approach to organ under image intensifier
ukb-b-18127	1700	461310	MRC-IEU	463010	PCT where patients GP was registered: NORTH KIRKLEES PCT
ukb-b-18137	1648	461362	MRC-IEU	463010	PCT where patients GP was registered: REDCAR AND CLEVELAND PCT
ukb-b-18138	3071	459862	MRC-IEU	462933	Operation code: coronary angiogram
ukb-b-1814	NA	NA	MRC-IEU	64947	Cheesecake intake
ukb-b-18150	2375	460635	MRC-IEU	463010	PCT responsible for patient data: BATH AND NORTH EAST SOMERSET PCT
ukb-b-18157	1087	461923	MRC-IEU	463010	Type of cancer: ICD10: C56 Malignant neoplasm of ovary
ukb-b-18162	42866	416876	MRC-IEU	459742	Illness, injury, bereavement, stress in last 2 years: Serious illness, injury or assault to yourself
ukb-b-18163	1080	461853	MRC-IEU	462933	Non-cancer illness code, self-reported: bronchiectasis
ukb-b-18167	130948	295443	MRC-IEU	426391	Illnesses of mother: High blood pressure
ukb-b-18176	NA	NA	MRC-IEU	69537	Doctor restricts physical activity due to heart condition
ukb-b-10848	1136	461874	MRC-IEU	463010	Operative procedures - secondary OPCS: Z80.1 First metatarsal
ukb-b-18189	19050	441486	MRC-IEU	460536	Reason for glasses/contact lenses: For long-sightedness, i.e. for distance and near, but particularly for near tasks like reading (called 'hypermetropia')
ukb-b-18194	1296	461637	MRC-IEU	462933	Non-cancer illness code, self-reported: ankylosing spondylitis
ukb-b-18198	1060	461950	MRC-IEU	463010	Operative procedures - secondary OPCS: Z50.5 Skin of foot NEC
ukb-b-18200	314035	147978	MRC-IEU	462013	Blood clot, DVT, bronchitis, emphysema, asthma, rhinitis, eczema, allergy diagnosed by doctor: None of the above
ukb-b-18202	6214	456796	MRC-IEU	463010	PCT where patients GP was registered: OXFORDSHIRE PCT
ukb-b-1822	2361	460572	MRC-IEU	462933	Operation code: endometrial ablation
ukb-b-18226	2524	460486	MRC-IEU	463010	PCT where patients GP was registered: HOUNSLOW PCT
ukb-b-18235	3633	459300	MRC-IEU	462933	Non-cancer illness code, self-reported: muscle/soft tissue problem
ukb-b-18240	NA	NA	MRC-IEU	39749	Diastolic blood pressure, manual reading
ukb-b-18264	2205	460805	MRC-IEU	463010	PCT responsible for patient data: ROTHERHAM PCT
ukb-b-10849	1145	461865	MRC-IEU	463010	Diagnoses - main ICD10: N93.9 Abnormal uterine and vaginal bleeding, unspecified
ukb-b-18275	171586	281896	MRC-IEU	453482	Hearing difficulty/problems with background noise
ukb-b-18279	2214	460796	MRC-IEU	463010	Diagnoses - main ICD10: M51.1 Lumbar and other intervertebral disk disorders with radiculopathy
ukb-b-18290	NA	NA	MRC-IEU	25486	Age hayfever or allergic rhinitis diagnosed by doctor
ukb-b-18297	1291	461719	MRC-IEU	463010	Operative procedures - main OPCS: J13.2 Percutaneous biopsy of lesion of liver NEC
ukb-b-1830	1485	63464	MRC-IEU	64949	Type of fat/oil used in cooking: Rapeseed oil
ukb-b-18335	95131	358828	MRC-IEU	453959	Wheeze or whistling in the chest in last year
ukb-b-18336	53414	407288	MRC-IEU	460702	Seen a psychiatrist for nerves, anxiety, tension or depression
ukb-b-18349	1335	461598	MRC-IEU	462933	Non-cancer illness code, self-reported: benign breast lump
ukb-b-18350	3162	459848	MRC-IEU	463010	Operative procedures - main OPCS: T43.9 Unspecified diagnostic endoscopic examination of peritoneum
ukb-b-18366	1846	461164	MRC-IEU	463010	Diagnoses - main ICD10: I26.9 Pulmonary embolism without mention of acute cor pulmonale
ukb-b-10852	462978	22	MRC-IEU	463000	Was blood sampling attempted
ukb-b-18372	2186	460824	MRC-IEU	463010	Diagnoses - main ICD10: N20.0 Calculus of kidney
ukb-b-18377	NA	NA	MRC-IEU	454826	Leg fat percentage (left)
ukb-b-18379	6497	456513	MRC-IEU	463010	Diagnoses - main ICD10: M17.9 Gonarthrosis, unspecified
ukb-b-18381	6927	456083	MRC-IEU	463010	PCT responsible for patient data: SHEFFIELD PCT
ukb-b-18389	NA	NA	MRC-IEU	306379	Fractured heel
ukb-b-18395	1332	461601	MRC-IEU	462933	Treatment/medication code: iron product
ukb-b-18408	133320	274237	MRC-IEU	407557	Illnesses of father: Heart disease
ukb-b-18425	2534	460476	MRC-IEU	463010	Diagnoses - secondary ICD10: R07.4 Chest pain, unspecified
ukb-b-18436	NA	NA	MRC-IEU	14283	Age asthma diagnosed by doctor
ukb-b-18445	NA	NA	MRC-IEU	64979	Polyunsaturated fat
ukb-b-10857	6371	455922	MRC-IEU	462293	Willing to attempt cognitive tests
ukb-b-18457	1497	442526	MRC-IEU	444023	Treatment speciality of consultant (recoded): Midwife episode
ukb-b-18469	NA	NA	MRC-IEU	423796	Particulate matter air pollution (pm10); 2010
ukb-b-18477	2980	459953	MRC-IEU	462933	Operation code: bladder surgery
ukb-b-185	NA	NA	MRC-IEU	263534	Frequency of travelling from home to job workplace
ukb-b-18509	NA	NA	MRC-IEU	95986	3mm cylindrical power angle (left)
ukb-b-1852	8766	452404	MRC-IEU	461170	Main speciality of consultant (recoded): Dermatology
ukb-b-1853	1065	461945	MRC-IEU	463010	Diagnoses - main ICD10: K92.0 Haematemesis
ukb-b-18532	1179	461831	MRC-IEU	463010	Operative procedures - main OPCS: M45.8 Other specified diagnostic endoscopic examination of bladder
ukb-b-18541	97920	152381	MRC-IEU	250301	Ever used hormone-replacement therapy (HRT)
ukb-b-18544	1481	461529	MRC-IEU	463010	Operative procedures - secondary OPCS: Y53.3 Approach to organ under computed tomography scan control
ukb-b-10859	8429	454581	MRC-IEU	463010	Diagnoses - main ICD10: K57.3 Diverticular disease of large intestine without perforation or abscess
ukb-b-18572	1405	461605	MRC-IEU	463010	Operative procedures - secondary OPCS: Y80.8 Other specified general anaesthetic
ukb-b-18578	3162	459771	MRC-IEU	462933	Non-cancer illness code, self-reported: heart valve problem/heart murmur
ukb-b-18593	NA	NA	MRC-IEU	64979	Vitamin D
ukb-b-18596	106521	355336	MRC-IEU	461857	Pain type(s) experienced in last month: Neck or shoulder pain
ukb-b-18611	6387	58562	MRC-IEU	64949	Type of sliced bread eaten: seeded
ukb-b-18616	1921	461089	MRC-IEU	463010	Operative procedures - secondary OPCS: Z40.1 Pulmonary artery
ukb-b-18629	1979	461031	MRC-IEU	463010	Diagnoses - main ICD10: N20.1 Calculus of ureter
ukb-b-1865	3573	459437	MRC-IEU	463010	Operative procedures - secondary OPCS: Z92.6 Abdomen NEC
ukb-b-18659	NA	NA	MRC-IEU	64949	Other fruit intake
ukb-b-1867	16449	442905	MRC-IEU	459354	Attendance/disability/mobility allowance: Blue badge
ukb-b-10872	2313	460697	MRC-IEU	463010	PCT responsible for patient data: NORTH YORKSHIRE AND YORK PCT
ukb-b-18674	54234	92308	MRC-IEU	146542	Ever unenthusiastic/disinterested for a whole week
ukb-b-18683	NA	NA	MRC-IEU	106162	Maximum digits remembered correctly
ukb-b-18697	NA	NA	MRC-IEU	148695	Signal-to-noise-ratio (SNR) of triplet (right)
ukb-b-18700	7682	455251	MRC-IEU	462933	Non-cancer illness code, self-reported: cholelithiasis/gall stones
ukb-b-18712	97179	362563	MRC-IEU	459742	Illness, injury, bereavement, stress in last 2 years: Death of a close relative
ukb-b-18718	NA	NA	MRC-IEU	64949	Other savoury snack intake
ukb-b-18758	NA	NA	MRC-IEU	64944	Grapefruit intake
ukb-b-18761	1246	461687	MRC-IEU	462933	Treatment/medication code: sumatriptan
ukb-b-18765	22937	91051	MRC-IEU	113988	Why stopped smoking: None of the above
ukb-b-18785	1124	461886	MRC-IEU	463010	Diagnoses - main ICD10: K13.7 Other and unspecified lesions of oral mucosa
ukb-b-10873	1446	461564	MRC-IEU	463010	Diagnoses - main ICD10: M54.59 Low back pain (Site unspecified)
ukb-b-18786	2863	460147	MRC-IEU	463010	Operative procedures - main OPCS: P23.2 Anterior colporrhaphy NEC
ukb-b-18787	2090	460843	MRC-IEU	462933	Non-cancer illness code, self-reported: allergy or anaphylactic reaction to food
ukb-b-18788	NA	NA	MRC-IEU	64944	Cereal bar intake
ukb-b-18798	1002	462008	MRC-IEU	463010	Type of cancer: ICD10: C34.1 Upper lobe, bronchus or lung
ukb-b-18799	25767	437166	MRC-IEU	462933	Treatment/medication code: bendroflumethiazide
ukb-b-188	NA	NA	MRC-IEU	152108	Private healthcare
ukb-b-18802	1302	461708	MRC-IEU	463010	Operative procedures - secondary OPCS: K63.3 Angiocardiography of left side of heart NEC
ukb-b-18818	3363	458884	MRC-IEU	462247	Methods of discharge from hospital (recoded): Discharged without clinical advice/consent: Self, relative or advocate
ukb-b-18819	1417	461516	MRC-IEU	462933	Treatment/medication code: vitamin b12 preparation
ukb-b-18820	21341	439929	MRC-IEU	461270	Main speciality of consultant (recoded): Ear, nose and throat (ENT)
ukb-b-10073	1099	63850	MRC-IEU	64949	Type of baguette eaten: wholemeal
ukb-b-10880	4538	458472	MRC-IEU	463010	Diagnoses - secondary ICD10: Z87.4 Personal history of diseases of the genito-urinary system
ukb-b-18822	6247	456763	MRC-IEU	463010	Diagnoses - main ICD10: K29.7 Gastritis, unspecified
ukb-b-18843	1309	461701	MRC-IEU	463010	Diagnoses - secondary ICD10: C61 Malignant neoplasm of prostate
ukb-b-18853	65087	397485	MRC-IEU	462572	Methods of admission to hospital (recoded): Elective admission: Planned
ukb-b-18865	1471	461539	MRC-IEU	463010	Operative procedures - secondary OPCS: M47.9 Unspecified urethral catheterisation of bladder
ukb-b-1888	1457	461476	MRC-IEU	462933	Operation code: abdominal/pelvic adhesion surgery
ukb-b-18888	49228	398299	MRC-IEU	447527	Treatment speciality of consultant (recoded): Gastroenterology
ukb-b-18895	1509	461501	MRC-IEU	463010	PCT where patients GP was registered: BLACKWATER VALLEY AND HART PCT
ukb-b-18897	1522	461488	MRC-IEU	463010	Diagnoses - main ICD10: Z42.1 Follow-up care involving plastic surgery of breast
ukb-b-18909	10366	450680	MRC-IEU	461046	Never eat eggs, dairy, wheat, sugar: Dairy products
ukb-b-18915	1657	461353	MRC-IEU	463010	PCT responsible for patient data: BROMLEY PCT
ukb-b-10903	3809	459124	MRC-IEU	462933	Non-cancer illness code, self-reported: endometriosis
ukb-b-18948	1213	461797	MRC-IEU	463010	Operative procedures - main OPCS: K75.3 Percutaneous transluminal balloon angioplasty and insertion of 1-2 stents into coronary artery
ukb-b-18953	2512	460498	MRC-IEU	463010	Operative procedures - secondary OPCS: T86.2 Sampling of axillary lymph nodes
ukb-b-18956	NA	NA	MRC-IEU	64949	Mixed fruit intake
ukb-b-18959	NA	NA	MRC-IEU	456380	Traffic intensity on the nearest road
ukb-b-18994	195435	259547	MRC-IEU	454982	Miserableness
ukb-b-19006	5770	59179	MRC-IEU	64949	Types of spread used on bread/crackers: Low fat polyunsaturated margarine on bread/crackers
ukb-b-19023	5479	456017	MRC-IEU	461496	Main speciality of consultant (recoded): Anaesthetics
ukb-b-19041	6192	456818	MRC-IEU	463010	Type of cancer: ICD10: C50.9 Breast, unspecified
ukb-b-19045	1567	461443	MRC-IEU	463010	Diagnoses - main ICD10: J34.8 Other specified disorders of nose and nasal sinuses
ukb-b-19050	1093	461917	MRC-IEU	463010	PCT where patients GP was registered: EAST LANCASHIRE TEACHING PCT
ukb-b-10911	7915	455095	MRC-IEU	463010	Diagnoses - secondary ICD10: Z92.2 Personal history of long-term (current) use of other medicaments
ukb-b-19054	1838	461172	MRC-IEU	463010	Operative procedures - secondary OPCS: Z67.5 Lumbar intervertebral joint
ukb-b-19060	14048	266498	MRC-IEU	280546	Hearing aid user
ukb-b-19064	2015	460995	MRC-IEU	463010	Operative procedures - secondary OPCS: Y20.3 Biopsy of lesion of organ NOC
ukb-b-19066	269839	75826	MRC-IEU	345665	Reproduciblity of spirometry measurement using ERS/ATS criteria
ukb-b-19067	2558	62391	MRC-IEU	64949	Type of fat/oil used in cooking: Spreadable butter
ukb-b-19069	NA	NA	MRC-IEU	64944	Quorn intake
ukb-b-19071	NA	NA	MRC-IEU	97465	Intra-ocular pressure, corneal-compensated (left)
ukb-b-19073	8783	56166	MRC-IEU	64949	Soup consumers
ukb-b-19078	1375	461635	MRC-IEU	463010	Type of cancer: ICD10: C44.6 Skin of upper limb, including shoulder
ukb-b-19085	NA	NA	MRC-IEU	64979	Englyst dietary fibre
ukb-b-10912	56753	406180	MRC-IEU	462933	Non-cancer illness code, self-reported: high cholesterol
ukb-b-19086	1794	461216	MRC-IEU	463010	Diagnoses - secondary ICD10: R50.9 Fever, unspecified
ukb-b-19088	1120	461890	MRC-IEU	463010	Diagnoses - secondary ICD10: W10.0 Home
ukb-b-19097	21711	17200	MRC-IEU	38911	Stomach/abdominal pain for 3+ months
ukb-b-19109	1729	461281	MRC-IEU	463010	Diagnoses - main ICD10: R00.2 Palpitations
ukb-b-19110	2307	460703	MRC-IEU	463010	Diagnoses - main ICD10: N84.1 Polyp of cervix uteri
ukb-b-19115	14743	446428	MRC-IEU	461171	Main speciality of consultant (recoded): Obstetrics
ukb-b-19129	NA	NA	MRC-IEU	113162	Number of incorrect matches in round
ukb-b-19130	7935	57014	MRC-IEU	64949	Types of spread used on bread/crackers: Olive spread on bread/crackers
ukb-b-19132	3517	459493	MRC-IEU	463010	PCT where patients GP was registered: STOCKTON-ON-TEES TEACHING PCT
ukb-b-19142	NA	NA	MRC-IEU	64949	Espresso intake
ukb-b-10919	1552	461458	MRC-IEU	463010	Operative procedures - main OPCS: E49.9 Unspecified diagnostic fibreoptic endoscopic examination of lower respiratory tract
ukb-b-19156	16448	446485	MRC-IEU	462933	Treatment/medication code: lansoprazole
ukb-b-19158	11059	450325	MRC-IEU	461384	Mineral and other dietary supplements: Selenium
ukb-b-19166	3902	459108	MRC-IEU	463010	Operative procedures - main OPCS: X29.8 Other specified continuous Infusion of therapeutic substance
ukb-b-1917	2033	460900	MRC-IEU	462933	Operation code: hand/finger surgery
ukb-b-19191	18964	442149	MRC-IEU	461113	Mouth/teeth dental problems: Toothache
ukb-b-19199	3626	459384	MRC-IEU	463010	Operative procedures - secondary OPCS: Y80.2 Inhalation anaesthetic using endotracheal intubation NEC
ukb-b-19202	4742	60207	MRC-IEU	64949	Type of fat/oil used in cooking: Normal fat butter
ukb-b-19204	1782	461228	MRC-IEU	463010	Operative procedures - main OPCS: P23.3 Posterior colporrhaphy NEC
ukb-b-19206	NA	NA	MRC-IEU	462551	Contra-indications for spirometry
ukb-b-19207	2599	460411	MRC-IEU	463010	Diagnoses - secondary ICD10: R33 Retention of urine
ukb-b-1092	2453	460557	MRC-IEU	463010	PCT responsible for patient data: BERKSHIRE EAST PCT
ukb-b-19234	NA	NA	MRC-IEU	265753	Heel quantitative ultrasound index (QUI), direct entry
ukb-b-19236	2024	460909	MRC-IEU	462933	Treatment/medication code: fluticasone
ukb-b-19253	NA	NA	MRC-IEU	35702	Age started smoking in current smokers
ukb-b-19255	4714	455626	MRC-IEU	460340	Fractured bone site(s): Arm
ukb-b-19262	3088	459845	MRC-IEU	462933	Treatment/medication code: zinc product
ukb-b-19266	1870	461140	MRC-IEU	463010	Diagnoses - main ICD10: D12.6 Colon, unspecified
ukb-b-19277	NA	NA	MRC-IEU	97653	Intra-ocular pressure, corneal-compensated (right)
ukb-b-19288	2308	460702	MRC-IEU	463010	Operative procedures - secondary OPCS: Q12.1 Introduction of intrauterine contraceptive device
ukb-b-19294	1044	9443	MRC-IEU	10487	Delivery methods: Ventouse, vacuum extraction
ukb-b-19304	2768	458333	MRC-IEU	461101	Main speciality of consultant (recoded): Medical oncology
ukb-b-10923	31833	33116	MRC-IEU	64949	Alcohol consumed
ukb-b-19346	3711	459299	MRC-IEU	463010	PCT where patients GP was registered: COUNTY DURHAM PCT
ukb-b-1935	1073	461937	MRC-IEU	463010	Operative procedures - main OPCS: W26.2 Manipulation of fracture of bone NEC
ukb-b-19350	1420	461590	MRC-IEU	463010	Diagnoses - main ICD10: I63.9 Cerebral infarction, unspecified
ukb-b-19354	4931	458079	MRC-IEU	463010	Diagnoses - main ICD10: K20 Oesophagitis
ukb-b-19373	NA	NA	MRC-IEU	459281	Duration to first press of snap-button in each round
ukb-b-19379	NA	NA	MRC-IEU	454850	Impedance of arm (left)
ukb-b-19381	1145	461788	MRC-IEU	462933	Non-cancer illness code, self-reported: osteopenia
ukb-b-19386	1987	461023	MRC-IEU	463010	Diagnoses - main ICD10: K51.9 Ulcerative colitis, unspecified
ukb-b-19388	1215	461795	MRC-IEU	463010	Diagnoses - main ICD10: K85 Acute pancreatitis
ukb-b-1939	1705	461305	MRC-IEU	463010	Operative procedures - main OPCS: F09.1 Surgical removal of impacted wisdom tooth
ukb-b-10932	NA	NA	MRC-IEU	64949	Sweet pepper intake
ukb-b-19390	NA	NA	MRC-IEU	64979	Vitamin C
ukb-b-19391	2248	460762	MRC-IEU	463010	Diagnoses - secondary ICD10: R06.0 Dyspnoea
ukb-b-19393	NA	NA	MRC-IEU	454137	Whole body fat mass
ukb-b-19398	8407	452766	MRC-IEU	461173	Main speciality of consultant (recoded): Geriatric medicine
ukb-b-19406	2418	460592	MRC-IEU	463010	PCT responsible for patient data: STOCKTON-ON-TEES TEACHING PCT
ukb-b-19409	4649	458361	MRC-IEU	463010	Diagnoses - secondary ICD10: R10.4 Other and unspecified abdominal pain
ukb-b-19419	2143	460867	MRC-IEU	463010	Diagnoses - main ICD10: R11 Nausea and vomiting
ukb-b-19425	1085	461925	MRC-IEU	463010	Diagnoses - main ICD10: C20 Malignant neoplasm of rectum
ukb-b-19431	1248	461762	MRC-IEU	463010	PCT where patients GP was registered: GREATER DERBY PCT
ukb-b-19438	1928	461005	MRC-IEU	462933	Operation code: rectal or colon polypectomy
ukb-b-10937	12513	448023	MRC-IEU	460536	Reason for glasses/contact lenses: For 'astigmatism'
ukb-b-19447	6228	456185	MRC-IEU	462413	Methods of admission to hospital (recoded): Emergency admission: Bed bureau
ukb-b-19456	91242	311657	MRC-IEU	402899	Illnesses of father: High blood pressure
ukb-b-19460	2547	460463	MRC-IEU	463010	PCT where patients GP was registered: RUSHCLIFFE PCT
ukb-b-19462	1420	461590	MRC-IEU	463010	Operative procedures - secondary OPCS: Y73.1 Cardiopulmonary bypass
ukb-b-19469	3330	459680	MRC-IEU	463010	PCT where patients GP was registered: BOLTON PCT
ukb-b-19473	1360	461573	MRC-IEU	462933	Operation code: nasal polyp surgery / nasal polypectomy
ukb-b-19482	2769	460164	MRC-IEU	462933	Operation code: unilateral oophorectomy
ukb-b-19490	NA	NA	MRC-IEU	456380	Average 24-hour sound level of noise pollution
ukb-b-19498	NA	NA	MRC-IEU	64949	Bran cereal intake
ukb-b-19520	NA	NA	MRC-IEU	454753	Arm fat-free mass (right)
ukb-b-1096	NA	NA	MRC-IEU	146139	Heel bone mineral density (BMD) (left)
ukb-b-19524	NA	NA	MRC-IEU	64979	Vitamin B12
ukb-b-19542	2730	460280	MRC-IEU	463010	Diagnoses - main ICD10: Z47.0 Follow-up care involving removal of fracture plate and other internal fixation device
ukb-b-19546	1307	461703	MRC-IEU	463010	Operative procedures - secondary OPCS: W85.2 Endoscopic irrigation of knee joint
ukb-b-19550	3680	61269	MRC-IEU	64949	Vitamin and/or mineral supplement use: Calcium
ukb-b-19560	NA	NA	MRC-IEU	456692	Skin colour
ukb-b-19579	4332	458678	MRC-IEU	463010	Operative procedures - main OPCS: M70.3 Rectal needle biopsy of prostate
ukb-b-19585	NA	NA	MRC-IEU	113410	Duration to entering value
ukb-b-1962	19512	443421	MRC-IEU	462933	Operation code: bilateral oophorectomy
ukb-b-19634	1444	461566	MRC-IEU	463010	PCT where patients GP was registered: SOLIHULL CARE TRUST
ukb-b-19641	3191	459819	MRC-IEU	463010	PCT where patients GP was registered: STOKE ON TRENT PCT
ukb-b-10093	78408	369553	MRC-IEU	447961	Tense / 'highly strung'
ukb-b-10979	81433	379965	MRC-IEU	461398	Gas or solid-fuel cooking/heating: None of the above
ukb-b-19651	1290	461720	MRC-IEU	463010	Diagnoses - secondary ICD10: F10.2 Dependence syndrome
ukb-b-19657	NA	NA	MRC-IEU	421986	Forced expiratory volume in 1-second (FEV1)
ukb-b-1968	4779	458231	MRC-IEU	463010	Diagnoses - main ICD10: K63.5 Polyp of colon
ukb-b-19698	2959	459974	MRC-IEU	462933	Treatment/medication code: clopidogrel
ukb-b-197	1115	461895	MRC-IEU	463010	Operative procedures - secondary OPCS: C90.9 Unspecified local anaesthetics for ophthalmology procedures
ukb-b-19703	NA	NA	MRC-IEU	64949	Low calorie drink intake
ukb-b-19711	3227	459783	MRC-IEU	463010	Operative procedures - main OPCS: E03.6 Septoplasty of nose NEC
ukb-b-19713	1815	461195	MRC-IEU	463010	External causes: W19.9 Unspecified place
ukb-b-19716	10073	56984	MRC-IEU	67057	Menstruating today
ukb-b-19719	1241	461692	MRC-IEU	462933	Non-cancer illness code, self-reported: menorrhagia (unknown cause)
ukb-b-1099	NA	NA	MRC-IEU	64949	Salted peanuts intake
ukb-b-19722	39522	105295	MRC-IEU	144817	Non-accidental death in close genetic family
ukb-b-19732	22687	440246	MRC-IEU	462933	Non-cancer illness code, self-reported: hypothyroidism/myxoedema
ukb-b-1974	3872	459061	MRC-IEU	462933	Treatment/medication code: felodipine
ukb-b-19752	4289	10662	MRC-IEU	14951	Why reduced smoking: None of the above
ukb-b-19756	NA	NA	MRC-IEU	249516	Time employed in main current job
ukb-b-19759	3080	459853	MRC-IEU	462933	Treatment/medication code: quinine
ukb-b-19769	1536	461474	MRC-IEU	463010	Diagnoses - main ICD10: R06.5 Mouth breathing
ukb-b-1977	4293	458717	MRC-IEU	463010	Diagnoses - main ICD10: R51 Headache
ukb-b-19779	2186	460824	MRC-IEU	463010	PCT responsible for patient data: BOLTON PCT
ukb-b-19780	10856	451607	MRC-IEU	462463	Methods of admission to hospital (recoded): Emergency admission: Outpatients (obsolete)
ukb-b-1100	31833	424547	MRC-IEU	456380	Close to major road
ukb-b-19790	13017	449456	MRC-IEU	462473	Methods of admission to hospital (recoded): Maternity admission: Post-partum
ukb-b-19791	3112	459898	MRC-IEU	463010	PCT where patients GP was registered: ROTHERHAM PCT
ukb-b-19805	2800	460210	MRC-IEU	463010	Diagnoses - main ICD10: K62.1 Rectal polyp
ukb-b-19806	NA	NA	MRC-IEU	64941	Number of baguettes with butter/margarine
ukb-b-19807	1045	461965	MRC-IEU	463010	Diagnoses - main ICD10: M51.3 Other specified intervertebral disk degeneration
ukb-b-19809	184258	268813	MRC-IEU	453071	Fed-up feelings
ukb-b-19813	1423	461587	MRC-IEU	463010	Diagnoses - main ICD10: M54.56 Low back pain (Lumbar region)
ukb-b-19829	4255	458755	MRC-IEU	463010	Diagnoses - main ICD10: M16.9 Coxarthrosis, unspecified
ukb-b-19832	5387	457546	MRC-IEU	462933	Treatment/medication code: fluoxetine
ukb-b-19837	1078	461932	MRC-IEU	463010	Operative procedures - main OPCS: T24.3 Repair of umbilical hernia using sutures
ukb-b-11002	2504	460506	MRC-IEU	463010	PCT responsible for patient data: NORTHUMBERLAND CARE TRUST
ukb-b-19842	71506	42482	MRC-IEU	113988	Why stopped smoking: Health precaution
ukb-b-19845	10278	452732	MRC-IEU	463010	Operative procedures - secondary OPCS: Y82.9 Unspecified local anaesthetic
ukb-b-19847	NA	NA	MRC-IEU	64949	Cheesy biscuits intake
ukb-b-19852	168096	293146	MRC-IEU	461242	Current employment status: Retired
ukb-b-19862	NA	NA	MRC-IEU	64949	Melon intake
ukb-b-19864	1375	461635	MRC-IEU	463010	Diagnoses - secondary ICD10: Z86.1 Personal history of infectious and parasitic diseases
ukb-b-19885	NA	NA	MRC-IEU	64949	Duration of questionnaire
ukb-b-19886	4360	458650	MRC-IEU	463010	Diagnoses - secondary ICD10: K21.9 Gastro-oesophageal reflux disease without oesophagitis
ukb-b-19921	NA	NA	MRC-IEU	454840	Impedance of whole body
ukb-b-19925	NA	NA	MRC-IEU	454672	Arm fat-free mass (left)
ukb-b-11004	NA	NA	MRC-IEU	64949	Muesli intake
ukb-b-19929	2308	460625	MRC-IEU	462933	Operation code: cruciate ligament surgery
ukb-b-1993	15836	49113	MRC-IEU	64949	Types of spread used on bread/crackers: Butter on bread/crackers
ukb-b-19931	NA	NA	MRC-IEU	64942	Powdered/instant soup intake
ukb-b-19937	1983	461027	MRC-IEU	463010	Operative procedures - main OPCS: R17.2 Elective lower uterine segment caesarean delivery
ukb-b-19950	121646	341364	MRC-IEU	463010	Operative procedures - main OPCS: X99.8 No procedure performed
ukb-b-19953	NA	NA	MRC-IEU	461460	Body mass index (BMI)
ukb-b-19955	1146	461864	MRC-IEU	463010	Diagnoses - secondary ICD10: I12.0 Hypertensive renal disease with renal failure
ukb-b-19957	94665	351144	MRC-IEU	445809	Suffer from 'nerves'
ukb-b-1996	NA	NA	MRC-IEU	435435	Salad / raw vegetable intake
ukb-b-1997	NA	NA	MRC-IEU	133020	Number of older siblings
ukb-b-11010	8247	451353	MRC-IEU	459600	How are people in household related to participant: Other unrelated
ukb-b-1998	NA	NA	MRC-IEU	38371	Number of unenthusiastic/disinterested episodes
ukb-b-19994	NA	NA	MRC-IEU	99380	Spherical power (right)
ukb-b-20009	1072	461938	MRC-IEU	463010	Diagnoses - secondary ICD10: R05 Cough
ukb-b-20017	4640	458370	MRC-IEU	463010	Diagnoses - secondary ICD10: K29.8 Duodenitis
ukb-b-20019	5490	457520	MRC-IEU	463010	PCT where patients GP was registered: NEWCASTLE PCT
ukb-b-2002	NA	NA	MRC-IEU	263615	Job involves heavy manual or physical work
ukb-b-20023	NA	NA	MRC-IEU	64949	Plain cereal intake
ukb-b-2003	NA	NA	MRC-IEU	40607	Errors before selecting correct item in alphanumeric path (trail #2)
ukb-b-20032	NA	NA	MRC-IEU	146181	Heel bone mineral density (BMD) T-score, automated (right)
ukb-b-20038	1246	461764	MRC-IEU	463010	Diagnoses - main ICD10: Z13.8 Special screening examination for other specified diseases and disorders
ukb-b-11015	6305	456705	MRC-IEU	463010	Operative procedures - main OPCS: Q18.9 Unspecified diagnostic endoscopic examination of uterus
ukb-b-20044	NA	NA	MRC-IEU	454588	Trunk fat mass
ukb-b-20045	5842	457168	MRC-IEU	463010	Diagnoses - secondary ICD10: F32.9 Depressive episode, unspecified
ukb-b-20057	1367	63582	MRC-IEU	64949	Types of spread used on bread/crackers: Low fat butter on bread/crackers
ukb-b-20078	3329	459604	MRC-IEU	462933	Non-cancer illness code, self-reported: gastric/stomach ulcers
ukb-b-20100	2176	459193	MRC-IEU	461369	Sources of admission to hospital (recoded): Transfer within NHS provider: Medical specialty
ukb-b-20118	1034	461976	MRC-IEU	463010	Operative procedures - main OPCS: M65.1 Endoscopic resection of prostate using electrotome
ukb-b-20122	NA	NA	MRC-IEU	64944	Goat's cheese intake
ukb-b-20124	NA	NA	MRC-IEU	265753	Heel bone mineral density (BMD) T-score, automated
ukb-b-20137	1552	461458	MRC-IEU	463010	Operative procedures - secondary OPCS: X72.3 Delivery of simple parenteral chemotherapy for neoplasm at first attendance
ukb-b-20140	NA	NA	MRC-IEU	99477	Duration to complete alphanumeric path (trail #2)
ukb-b-11020	5766	457244	MRC-IEU	463010	Diagnoses - main ICD10: K80.2 Calculus of gallbladder without cholecystitis
ukb-b-20141	11819	451114	MRC-IEU	462933	Non-cancer illness code, self-reported: eczema/dermatitis
ukb-b-20142	5208	457802	MRC-IEU	463010	Diagnoses - secondary ICD10: Z85.3 Personal history of malignant neoplasm of breast
ukb-b-20145	1494	461439	MRC-IEU	462933	Cancer code, self-reported: colon cancer/sigmoid cancer
ukb-b-20155	1020	461990	MRC-IEU	463010	Operative procedures - secondary OPCS: Z89.5 Thumb NEC
ukb-b-20159	4024	458986	MRC-IEU	463010	PCT where patients GP was registered: LIVERPOOL PCT
ukb-b-20162	2106	460904	MRC-IEU	463010	Diagnoses - main ICD10: R33 Retention of urine
ukb-b-20168	3996	459014	MRC-IEU	463010	PCT where patients GP was registered: SUNDERLAND TEACHING PCT
ukb-b-20172	305639	157154	MRC-IEU	462793	Sources of admission to hospital (recoded): Usual Place of residence
ukb-b-20175	NA	NA	MRC-IEU	436419	Systolic blood pressure, automated reading
ukb-b-20176	17566	405692	MRC-IEU	423258	Illnesses of mother: Lung cancer
ukb-b-11025	194936	50428	MRC-IEU	245364	Transport type for commuting to job workplace: Car/motor vehicle
ukb-b-20178	1855	461155	MRC-IEU	463010	PCT where patients GP was registered: SOUTH LEEDS PCT
ukb-b-20185	2541	460469	MRC-IEU	463010	Operative procedures - secondary OPCS: R27.1 Episiotomy to facilitate delivery
ukb-b-20187	8745	454265	MRC-IEU	463010	Operative procedures - secondary OPCS: Y53.2 Approach to organ under ultrasonic control
ukb-b-20188	NA	NA	MRC-IEU	454724	Arm fat percentage (left)
ukb-b-20189	9463	453547	MRC-IEU	463010	Diagnoses - main ICD10: K52.9 Non-infective gastro-enteritis and colitis, unspecified
ukb-b-20190	3223	459787	MRC-IEU	463010	Diagnoses - main ICD10: L98.9 Disorder of skin and subcutaneous tissue, unspecified
ukb-b-20193	1314	461696	MRC-IEU	463010	PCT where patients GP was registered: CENTRAL CHESHIRE PCT
ukb-b-20196	1022	461988	MRC-IEU	463010	PCT where patients GP was registered: WESTMINSTER PCT
ukb-b-2020	1415	63534	MRC-IEU	64949	Thickness of butter/margarine spread on baguettes: thin
ukb-b-20208	1877	461133	MRC-IEU	463010	Diagnoses - main ICD10: J45.9 Asthma, unspecified
ukb-b-11045	1477	461533	MRC-IEU	463010	Diagnoses - secondary ICD10: M13.9 Arthritis, unspecified
ukb-b-20211	38850	361837	MRC-IEU	400687	Illnesses of father: Diabetes
ukb-b-20213	1530	461403	MRC-IEU	462933	Non-cancer illness code, self-reported: measles / morbillivirus
ukb-b-20214	20426	438928	MRC-IEU	459354	Attendance/disability/mobility allowance: Disability living allowance
ukb-b-20216	1264	461746	MRC-IEU	463010	PCT where patients GP was registered: SOUTH LIVERPOOL PCT
ukb-b-20218	3220	459790	MRC-IEU	463010	Operative procedures - secondary OPCS: Z50.3 Skin of finger
ukb-b-20233	2905	460105	MRC-IEU	463010	Diagnoses - secondary ICD10: M19.99 Arthrosis, unspecified (Site unspecified)
ukb-b-20239	2027	460983	MRC-IEU	463010	Operative procedures - secondary OPCS: W90.3 Injection of therapeutic substance into joint
ukb-b-2024	NA	NA	MRC-IEU	64949	Single crust pastry intake
ukb-b-20261	280508	180558	MRC-IEU	461066	Ever smoked
ukb-b-20278	2371	460639	MRC-IEU	463010	Operative procedures - main OPCS: B27.4 Total mastectomy NEC
ukb-b-10097	3976	458957	MRC-IEU	462933	Operation code: skin operation or plastic surgery
ukb-b-11048	27761	86227	MRC-IEU	113988	Why stopped smoking: Financial reasons
ukb-b-20289	3545	459388	MRC-IEU	462933	Non-cancer illness code, self-reported: hyperthyroidism/thyrotoxicosis
ukb-b-2029	1586	461347	MRC-IEU	462933	Treatment/medication code: finasteride
ukb-b-20292	216598	244734	MRC-IEU	461332	Taking other prescription medications
ukb-b-20296	53257	408756	MRC-IEU	462013	Blood clot, DVT, bronchitis, emphysema, asthma, rhinitis, eczema, allergy diagnosed by doctor: Asthma
ukb-b-203	3103	459907	MRC-IEU	463010	Diagnoses - main ICD10: Z12.1 Special screening examination for neoplasm of intestinal tract
ukb-b-20300	27510	418183	MRC-IEU	445693	Treatment speciality of consultant (recoded): Cardiology
ukb-b-20307	2833	460177	MRC-IEU	463010	PCT where patients GP was registered: TRAFFORD PCT
ukb-b-20321	NA	NA	MRC-IEU	34243	Average monthly beer plus cider intake
ukb-b-20332	6660	456273	MRC-IEU	462933	Operation code: inguinal hernia repair
ukb-b-20341	NA	NA	MRC-IEU	64943	Butternut squash intake
ukb-b-11052	1972	461038	MRC-IEU	463010	Diagnoses - main ICD10: R79.8 Other specified abnormal findings of blood chemistry
ukb-b-20349	2790	460143	MRC-IEU	462933	Non-cancer illness code, self-reported: bladder problem (not cancer)
ukb-b-2035	NA	NA	MRC-IEU	64949	Scotch pancake intake
ukb-b-20359	1115	461895	MRC-IEU	463010	Operative procedures - main OPCS: B28.5 Wire guided partial excision of breast
ukb-b-20379	172332	77378	MRC-IEU	249710	Medication for cholesterol, blood pressure, diabetes, or take exogenous hormones: None of the above
ukb-b-20382	5288	457722	MRC-IEU	463010	PCT responsible for patient data: DERBYSHIRE COUNTY PCT
ukb-b-20386	2140	460870	MRC-IEU	463010	Diagnoses - main ICD10: R07.2 Precordial pain
ukb-b-20405	1614	461396	MRC-IEU	463010	PCT where patients GP was registered: WARRINGTON PCT
ukb-b-20410	NA	NA	MRC-IEU	39107	Interpolated Age of participant when cancer first diagnosed
ukb-b-20414	4233	458777	MRC-IEU	463010	Diagnoses - secondary ICD10: M17.9 Gonarthrosis, unspecified
ukb-b-20415	1414	461519	MRC-IEU	462933	Treatment/medication code: selenium product
ukb-b-11064	3358	459652	MRC-IEU	463010	Diagnoses - secondary ICD10: Z95.1 Presence of aortocoronary bypass graft
ukb-b-20421	1035	461975	MRC-IEU	463010	Operative procedures - secondary OPCS: H44.4 Examination of rectum under anaesthetic
ukb-b-20423	1402	63547	MRC-IEU	64949	Types of spreads/sauces consumed: Peanut butter
ukb-b-20424	3446	459564	MRC-IEU	463010	Diagnoses - secondary ICD10: Z90.7 Acquired absence of genital organ(s)
ukb-b-20432	NA	NA	MRC-IEU	388531	Hands-free device/speakerphone use with mobile phone in last 3 month
ukb-b-20435	1454	461556	MRC-IEU	463010	Operative procedures - secondary OPCS: S57.1 Debridement of skin NEC
ukb-b-20437	3755	457487	MRC-IEU	461242	Current employment status: Full or part-time student
ukb-b-20447	NA	NA	MRC-IEU	64979	Iron
ukb-b-20450	5335	457675	MRC-IEU	463010	Operative procedures - secondary OPCS: Z50.4 Skin of leg NEC
ukb-b-20455	NA	NA	MRC-IEU	221909	Distance between home and job workplace
ukb-b-20464	1658	110925	MRC-IEU	112583	Doctor diagnosed COPD (chronic obstructive pulmonary disease)
ukb-b-11065	1122	461888	MRC-IEU	463010	Diagnoses - secondary ICD10: W01.0 Home
ukb-b-2047	NA	NA	MRC-IEU	114449	Age started smoking in former smokers
ukb-b-20477	5687	457323	MRC-IEU	463010	Diagnoses - secondary ICD10: Z96.6 Presence of orthopaedic joint implants
ukb-b-20480	7680	455253	MRC-IEU	462933	Treatment/medication code: ranitidine
ukb-b-20486	NA	NA	MRC-IEU	52647	6mm asymmetry index (right)
ukb-b-20498	NA	NA	MRC-IEU	462302	Number of incorrect matches in round
ukb-b-20509	4065	458945	MRC-IEU	463010	PCT responsible for patient data: LIVERPOOL PCT
ukb-b-20513	4564	458446	MRC-IEU	463010	Diagnoses - secondary ICD10: B96.8 Other specified bacterial agents as the cause of diseases classified to other chapters
ukb-b-20515	8869	5414	MRC-IEU	14283	Recent medication for asthma
ukb-b-2053	NA	NA	MRC-IEU	152420	Health satisfaction
ukb-b-20531	NA	NA	MRC-IEU	454854	Leg fat percentage (right)
ukb-b-11075	145707	315677	MRC-IEU	461384	Mineral and other dietary supplements: Fish oil (including cod liver oil)
ukb-b-20542	1756	461254	MRC-IEU	463010	Diagnoses - secondary ICD10: R42 Dizziness and giddiness
ukb-b-20544	106635	344065	MRC-IEU	450700	Nervous feelings
ukb-b-20549	3060	61889	MRC-IEU	64949	Types of spread used on bread/crackers: Low fat olive spread on bread/crackers
ukb-b-2055	1042	461968	MRC-IEU	463010	Diagnoses - secondary ICD10: N81.2 Incomplete uterovaginal prolapse
ukb-b-20554	NA	NA	MRC-IEU	64947	Milk-based pudding intake
ukb-b-20556	1910	461023	MRC-IEU	462933	Operation code: brain surgery
ukb-b-2083	1624	461386	MRC-IEU	463010	Diagnoses - main ICD10: M25.56 Pain in joint (Lower leg)
ukb-b-2084	NA	NA	MRC-IEU	462302	Number of correct matches in round
ukb-b-2091	NA	NA	MRC-IEU	151624	Noisy workplace
ukb-b-2094	NA	NA	MRC-IEU	455085	Weight change compared with 1 year ago
ukb-b-11076	NA	NA	MRC-IEU	68426	ECG, phase time
ukb-b-2102	NA	NA	MRC-IEU	64701	Longest period of depression
ukb-b-2105	NA	NA	MRC-IEU	105358	Work/job satisfaction
ukb-b-2108	3968	459042	MRC-IEU	463010	Operative procedures - main OPCS: X35.2 Intravenous chemotherapy
ukb-b-2115	NA	NA	MRC-IEU	64949	Time spent doing moderate physical activity
ukb-b-212	1514	461496	MRC-IEU	463010	Diagnoses - main ICD10: D17.2 Benign lipomatous neoplasm of skin and subcutaneous tissue of limbs
ukb-b-2122	NA	NA	MRC-IEU	146226	Ankle spacing width (left)
ukb-b-2126	2761	460172	MRC-IEU	462933	Operation code: throat/larynx surgery (incl tracheostomy)
ukb-b-2134	NA	NA	MRC-IEU	424960	Past tobacco smoking
ukb-b-2146	5719	457291	MRC-IEU	463010	Operative procedures - main OPCS: Q18.1 Diagnostic endoscopic examination of uterus and biopsy of lesion of uterus
ukb-b-2148	NA	NA	MRC-IEU	423999	Facial ageing
ukb-b-11085	252893	204654	MRC-IEU	457547	Medication for pain relief, constipation, heartburn: None of the above
ukb-b-2160	3436	459574	MRC-IEU	463010	Diagnoses - main ICD10: C61 Malignant neoplasm of prostate
ukb-b-217	NA	NA	MRC-IEU	34119	Average monthly champagne plus white wine intake
ukb-b-2183	NA	NA	MRC-IEU	64949	Number of oatcakes with butter/margarine
ukb-b-2188	2731	460279	MRC-IEU	463010	Operative procedures - secondary OPCS: H22.9 Unspecified diagnostic endoscopic examination of colon
ukb-b-2189	11031	451979	MRC-IEU	463010	Operative procedures - secondary OPCS: Z28.6 Sigmoid colon
ukb-b-2194	1027	461983	MRC-IEU	463010	Diagnoses - main ICD10: O63.1 Prolonged second stage (of labour)
ukb-b-2204	1018	461992	MRC-IEU	463010	Operative procedures - secondary OPCS: L91.2 Insertion of central venous catheter NEC
ukb-b-2205	9330	453680	MRC-IEU	463010	Diagnoses - secondary ICD10: Z82.4 Family history of ischaemic heart disease and other diseases of the circulatory system
ukb-b-2209	NA	NA	MRC-IEU	460443	Oily fish intake
ukb-b-2218	9125	453808	MRC-IEU	462933	Operation code: colonoscopy/sigmoidoscopy
ukb-b-11113	NA	NA	MRC-IEU	95998	3mm weak meridian (left)
ukb-b-2219	3878	459132	MRC-IEU	463010	PCT where patients GP was registered: CROYDON PCT
ukb-b-2221	NA	NA	MRC-IEU	64949	Cherry intake
ukb-b-2227	NA	NA	MRC-IEU	209872	Number of children fathered
ukb-b-223	NA	NA	MRC-IEU	462434	Current tobacco smoking
ukb-b-2237	NA	NA	MRC-IEU	64940	Tinned tuna intake
ukb-b-227	1388	461622	MRC-IEU	463010	Operative procedures - main OPCS: U20.1 Transthoracic echocardiography
ukb-b-228	NA	NA	MRC-IEU	64949	Milk added to cereal
ukb-b-2285	1061	461949	MRC-IEU	463010	Diagnoses - main ICD10: H25.0 Senile incipient cataract
ukb-b-2299	NA	NA	MRC-IEU	64949	Green bean intake
ukb-b-2303	NA	NA	MRC-IEU	454884	Body mass index (BMI)
ukb-b-11120	5657	457276	MRC-IEU	462933	Operation code: knee replacement/revision
ukb-b-2307	6277	456733	MRC-IEU	463010	Diagnoses - main ICD10: C50.9 Breast, unspecified
ukb-b-2317	1446	461106	MRC-IEU	462552	Pace-maker
ukb-b-2338	1823	63126	MRC-IEU	64949	Types of spread used on bread/crackers: Normal fat dairy spread on bread/crackers
ukb-b-2341	8360	56589	MRC-IEU	64949	Type of fat/oil used in cooking: Butter
ukb-b-2346	NA	NA	MRC-IEU	343827	Duration of moderate activity
ukb-b-2349	3292	459641	MRC-IEU	462933	Non-cancer illness code, self-reported: cervical spondylosis
ukb-b-235	1343	461667	MRC-IEU	463010	PCT where patients GP was registered: LANGBAURGH PCT
ukb-b-2368	4996	59953	MRC-IEU	64949	Type of fat/oil used in cooking: Vegetable oil
ukb-b-2375	NA	NA	MRC-IEU	64949	Whole-wheat cereal intake
ukb-b-2393	355835	105211	MRC-IEU	461046	Never eat eggs, dairy, wheat, sugar: I eat all of the above
ukb-b-11133	1702	461308	MRC-IEU	463010	PCT responsible for patient data: BARNSLEY PCT
ukb-b-2399	6653	454383	MRC-IEU	461036	Destinations on discharge from hospital (recoded): Transfer to other NHS provider: General ward, young physically disabled, A&E
ukb-b-2400	2188	460822	MRC-IEU	463010	PCT where patients GP was registered: LEEDS NORTH EAST PCT
ukb-b-2414	3609	459401	MRC-IEU	463010	Operative procedures - secondary OPCS: Z28.3 Ascending colon
ukb-b-2415	1358	461575	MRC-IEU	462933	Treatment/medication code: adcal 600mg chewable tablet
ukb-b-2416	1169	461841	MRC-IEU	463010	Operative procedures - secondary OPCS: C90.3 Subtenons anaesthetic
ukb-b-2424	6700	456310	MRC-IEU	463010	Operative procedures - secondary OPCS: Z28.5 Descending colon
ukb-b-2425	3356	459043	MRC-IEU	462399	Methods of admission to hospital (recoded): Emergency admission: Other injury
ukb-b-2426	2055	460955	MRC-IEU	463010	Operative procedures - secondary OPCS: T43.9 Unspecified diagnostic endoscopic examination of peritoneum
ukb-b-243	NA	NA	MRC-IEU	64949	Intake of sugar added to coffee
ukb-b-2456	NA	NA	MRC-IEU	148728	Volume level set by participant (left)
ukb-b-10098	2577	460356	MRC-IEU	462933	Non-cancer illness code, self-reported: iron deficiency anaemia
ukb-b-11138	15526	49423	MRC-IEU	64949	Vitamin and/or mineral supplement use: Fish oil
ukb-b-2468	NA	NA	MRC-IEU	64949	Parsnip intake
ukb-b-2469	1391	461619	MRC-IEU	463010	Operative procedures - main OPCS: P27.3 Colposcopy of vagina
ukb-b-2482	NA	NA	MRC-IEU	192526	Years since last cervical smear test
ukb-b-2483	3251	459759	MRC-IEU	463010	Operative procedures - secondary OPCS: Y90.3 Scanning NEC
ukb-b-2506	117423	33219	MRC-IEU	150642	Eye problems/disorders: None of the above
ukb-b-2512	NA	NA	MRC-IEU	64949	White pasta intake
ukb-b-2522	1481	461452	MRC-IEU	462933	Operation code: removal of testicle/orchidectomy
ukb-b-2525	1485	461525	MRC-IEU	463010	Operative procedures - secondary OPCS: Z47.2 Skin of temple
ukb-b-2528	3951	458982	MRC-IEU	462933	Operation code: spinal laminectomy
ukb-b-2530	NA	NA	MRC-IEU	64949	Leek intake
ukb-b-11141	NA	NA	MRC-IEU	345665	Forced expiratory volume in 1-second (FEV1), Best measure
ukb-b-2533	2189	460744	MRC-IEU	462933	Operation code: lower limb surgery
ukb-b-2535	NA	NA	MRC-IEU	461725	Falls in the last year
ukb-b-2557	5587	37909	MRC-IEU	43496	Smoked cigarette or pipe within last hour
ukb-b-256	11226	20091	MRC-IEU	31317	Manic/hyper symptoms: None of the above
ukb-b-2561	2006	461004	MRC-IEU	463010	Diagnoses - main ICD10: D17.1 Benign lipomatous neoplasm of skin and subcutaneous tissue of trunk
ukb-b-2582	1138	461872	MRC-IEU	463010	Operative procedures - secondary OPCS: O14.2 Sentinel lymph node
ukb-b-2592	10939	451994	MRC-IEU	462933	Non-cancer illness code, self-reported: irritable bowel syndrome
ukb-b-260	2690	62259	MRC-IEU	64949	Types of spreads/sauces consumed: Tomato ketchup
ukb-b-2603	NA	NA	MRC-IEU	34270	Average monthly fortified wine intake
ukb-b-2618	NA	NA	MRC-IEU	456380	Nitrogen dioxide air pollution; 2005
ukb-b-11158	370230	92703	MRC-IEU	462933	Aide-memoire completed
ukb-b-2625	1018	461992	MRC-IEU	463010	Diagnoses - secondary ICD10: M47.82 Other spondylosis (Cervical region)
ukb-b-2630	1178	461832	MRC-IEU	463010	Diagnoses - secondary ICD10: Z98.0 Intestinal bypass and anastomosis status
ukb-b-2634	NA	NA	MRC-IEU	182778	Duration of heavy DIY
ukb-b-266	1110	101356	MRC-IEU	102466	Current eye infection
ukb-b-2669	3328	459605	MRC-IEU	462933	Treatment/medication code: vitamin b compound tablet
ukb-b-2691	NA	NA	MRC-IEU	64949	Coleslaw intake
ukb-b-2703	2167	460843	MRC-IEU	463010	PCT responsible for patient data: HALTON AND ST HELENS PCT
ukb-b-2709	NA	NA	MRC-IEU	112569	Year ended full time education
ukb-b-2715	2179	460831	MRC-IEU	463010	PCT where patients GP was registered: TRAFFORD SOUTH PCT
ukb-b-2719	2568	460365	MRC-IEU	462933	Operation code: laparotomy nos
ukb-b-11161	13314	447799	MRC-IEU	461113	Mouth/teeth dental problems: Painful gums
ukb-b-2729	NA	NA	MRC-IEU	10339	Age heart attack diagnosed
ukb-b-2732	NA	NA	MRC-IEU	33304	Time from waking to first cigarette
ukb-b-2750	1058	461952	MRC-IEU	463010	Type of cancer: ICD10: C43.7 Malignant melanoma of lower limb, including hip
ukb-b-2763	NA	NA	MRC-IEU	64949	Orange juice intake
ukb-b-2769	1408	461602	MRC-IEU	463010	Operative procedures - main OPCS: Q11.3 Evacuation of products of conception from uterus NEC
ukb-b-277	2960	61989	MRC-IEU	64949	Vitamin and/or mineral supplement use: Evening primrose
ukb-b-2772	NA	NA	MRC-IEU	461658	Getting up in morning
ukb-b-2804	2696	460314	MRC-IEU	463010	Diagnoses - main ICD10: S52.50 Fracture of lower end of radius (closed)
ukb-b-282	NA	NA	MRC-IEU	64949	Indian snacks intake
ukb-b-2823	1417	442591	MRC-IEU	444008	Treatment speciality of consultant (recoded): Maxillo-facial surgery
ukb-b-11182	NA	NA	MRC-IEU	95998	3mm cylindrical power (left)
ukb-b-2830	NA	NA	MRC-IEU	152153	Financial situation satisfaction
ukb-b-2832	NA	NA	MRC-IEU	64949	Fizzy drink intake
ukb-b-2838	1606	461404	MRC-IEU	463010	PCT where patients GP was registered: DURHAM AND CHESTER-LE-STREET PCT
ukb-b-2846	NA	NA	MRC-IEU	83410	6mm strong meridian angle (left)
ukb-b-2854	2506	460504	MRC-IEU	463010	Diagnoses - secondary ICD10: W19.9 Unspecified place
ukb-b-2862	NA	NA	MRC-IEU	461053	Beef intake
ukb-b-2867	NA	NA	MRC-IEU	64949	Lettuce intake
ukb-b-2875	2876	460134	MRC-IEU	463010	Diagnoses - main ICD10: M16.1 Other primary coxarthrosis
ukb-b-288	3883	459050	MRC-IEU	462933	Treatment/medication code: folic acid product
ukb-b-2895	3497	459513	MRC-IEU	463010	Diagnoses - secondary ICD10: Z60.2 Living alone
ukb-b-11188	3070	421803	MRC-IEU	424873	Used an inhaler for chest within last hour
ukb-b-29	NA	NA	MRC-IEU	64949	Porridge intake
ukb-b-290	2605	460328	MRC-IEU	462933	Operation code: upper limb surgery
ukb-b-2909	NA	NA	MRC-IEU	460884	Variation in diet
ukb-b-295	2006	461004	MRC-IEU	463010	Operative procedures - main OPCS: Q08.9 Unspecified vaginal excision of uterus
ukb-b-2951	4026	458984	MRC-IEU	463010	Operative procedures - secondary OPCS: Z50.1 Skin of arm
ukb-b-2953	1473	461460	MRC-IEU	462933	Operation code: radical prostatectomy
ukb-b-2954	5384	456852	MRC-IEU	462236	Methods of discharge from hospital (recoded): Discharged on clinical advice/consent: Transfer within provider
ukb-b-2963	3060	459873	MRC-IEU	462933	Treatment/medication code: propranolol
ukb-b-2964	1483	461527	MRC-IEU	463010	Diagnoses - secondary ICD10: F17.1 Harmful use
ukb-b-2966	NA	NA	MRC-IEU	64943	Milk intake
ukb-b-11189	1376	63573	MRC-IEU	64949	Type of special diet followed: Gluten-free
ukb-b-2973	1247	461763	MRC-IEU	463010	Diagnoses - secondary ICD10: K31.8 Other specified diseases of stomach and duodenum
ukb-b-2975	NA	NA	MRC-IEU	64949	Cabbage/kale intake
ukb-b-298	NA	NA	MRC-IEU	458309	Frequency of stair climbing in last 4 weeks
ukb-b-2988	NA	NA	MRC-IEU	149051	Number of fluid intelligence questions attempted within time limit
ukb-b-2993	NA	NA	MRC-IEU	227090	Duration of light DIY
ukb-b-3000	NA	NA	MRC-IEU	64944	Latte intake
ukb-b-3005	10097	452836	MRC-IEU	462933	Operation code: arthroscopy nos
ukb-b-301	9044	453889	MRC-IEU	462933	Operation code: foot surgery
ukb-b-3016	NA	NA	MRC-IEU	149403	Years since last breast cancer screening / mammogram
ukb-b-3018	NA	NA	MRC-IEU	11856	Age at death
ukb-b-11207	NA	NA	MRC-IEU	83410	6mm cylindrical power (left)
ukb-b-3022	NA	NA	MRC-IEU	64949	Prune intake
ukb-b-3027	1233	461777	MRC-IEU	463010	Diagnoses - secondary ICD10: K31.7 Polyp of stomach and duodenum
ukb-b-3035	1231	461779	MRC-IEU	463010	Operative procedures - main OPCS: E36.9 Unspecified diagnostic endoscopic examination of larynx
ukb-b-3044	1193	461740	MRC-IEU	462933	Non-cancer illness code, self-reported: colitis/not crohns or ulcerative colitis
ukb-b-3055	NA	NA	MRC-IEU	64949	Other vegetables intake
ukb-b-3073	2536	460474	MRC-IEU	463010	Operative procedures - secondary OPCS: U21.2 Computed tomography NEC
ukb-b-3083	4735	458198	MRC-IEU	462933	Operation code: mastectomy
ukb-b-309	1515	63434	MRC-IEU	64949	Types of spread used on bread/crackers: Low fat dairy spread on bread/crackers
ukb-b-3095	1960	461050	MRC-IEU	463010	Diagnoses - main ICD10: H25.1 Senile nuclear cataract
ukb-b-311	NA	NA	MRC-IEU	64949	White wine intake
ukb-b-11209	2043	460967	MRC-IEU	463010	Diagnoses - secondary ICD10: R79.8 Other specified abnormal findings of blood chemistry
ukb-b-3114	1361	461649	MRC-IEU	463010	Operative procedures - secondary OPCS: Y21.8 Other specified cytology of organ NOC
ukb-b-3115	1411	461599	MRC-IEU	463010	Diagnoses - secondary ICD10: Y83.2 Surgical operation with anastomosis, bypass or graft
ukb-b-3132	4337	458596	MRC-IEU	462933	Operation code: eye surgery
ukb-b-3135	1123	461887	MRC-IEU	463010	PCT where patients GP was registered: WESTERN CHESHIRE PCT
ukb-b-3143	NA	NA	MRC-IEU	64949	Intake of artificial sweetener added to cereal
ukb-b-3145	1185	461825	MRC-IEU	463010	Diagnoses - main ICD10: C44.5 Skin of trunk
ukb-b-3169	NA	NA	MRC-IEU	459696	Number of vehicles in household
ukb-b-3188	NA	NA	MRC-IEU	95998	3mm weak meridian angle (left)
ukb-b-319	13693	51256	MRC-IEU	64949	Types of spread used on bread/crackers: Polyunsaturated margarine on bread/crackers
ukb-b-3193	NA	NA	MRC-IEU	64949	Bap intake
ukb-b-11231	3509	459501	MRC-IEU	463010	Diagnoses - secondary ICD10: Z85.8 Personal history of malignant neoplasms of other organs and systems
ukb-b-3196	22350	9842	MRC-IEU	32192	Leg pain when walking uphill or hurrying
ukb-b-3211	17350	445660	MRC-IEU	463010	Operative procedures - main OPCS: H25.9 Unspecified diagnostic endoscopic examination of lower bowel using fibreoptic sigmoidoscope
ukb-b-3217	2264	460746	MRC-IEU	463010	PCT responsible for patient data: SUTTON AND MERTON PCT
ukb-b-3229	1108	461902	MRC-IEU	463010	Diagnoses - secondary ICD10: D70 Agranulocytosis
ukb-b-323	19255	380538	MRC-IEU	399793	Illnesses of father: Alzheimer's disease/dementia
ukb-b-3241	1929	459177	MRC-IEU	461106	Main speciality of consultant (recoded): Endocrinology
ukb-b-3255	1508	442481	MRC-IEU	443989	Treatment speciality of consultant (recoded): Upper gastrointestinal surgery
ukb-b-3258	NA	NA	MRC-IEU	152605	Number of attempts
ukb-b-3273	4050	440677	MRC-IEU	444727	Treatment speciality of consultant (recoded): Pain management
ukb-b-3278	NA	NA	MRC-IEU	43125	Length of menstrual cycle
ukb-b-10102	3424	459586	MRC-IEU	463010	Diagnoses - main ICD10: Z09.0 Follow-up examination after surgery for other conditions
ukb-b-11241	2495	460438	MRC-IEU	462933	Non-cancer illness code, self-reported: back pain
ukb-b-328	6300	456710	MRC-IEU	463010	PCT responsible for patient data: OXFORDSHIRE PCT
ukb-b-3291	NA	NA	MRC-IEU	64949	Standard tea intake
ukb-b-3304	NA	NA	MRC-IEU	151232	Friendships satisfaction
ukb-b-3337	2316	460617	MRC-IEU	462933	Treatment/medication code: nasonex 0.05% aqueous nasal spray
ukb-b-3355	2066	460944	MRC-IEU	463010	Diagnoses - main ICD10: D50.9 Iron deficiency anaemia, unspecified
ukb-b-3357	NA	NA	MRC-IEU	200272	Birth weight of first child
ukb-b-337	NA	NA	MRC-IEU	64949	Pure fruit/vegetable juice intake
ukb-b-3370	4436	458497	MRC-IEU	462933	Operation code: breast cyst/abscess removal
ukb-b-3376	NA	NA	MRC-IEU	421986	Number of measurements made
ukb-b-338	10605	2922	MRC-IEU	13527	Sex of baby: Female
ukb-b-11247	5378	455759	MRC-IEU	461137	Main speciality of consultant (recoded): Cardiothoracic surgery
ukb-b-3380	2208	460725	MRC-IEU	462933	Treatment/medication code: pravastatin
ukb-b-3381	4849	60100	MRC-IEU	64949	Type of bread roll eaten: white
ukb-b-3383	NA	NA	MRC-IEU	64949	Vegetarian sausages/burgers intake
ukb-b-3386	NA	NA	MRC-IEU	96007	3mm weak meridian angle (right)
ukb-b-3388	7473	455460	MRC-IEU	462933	Operation code: ear surgery
ukb-b-3389	1343	459767	MRC-IEU	461110	Main speciality of consultant (recoded): Radiology
ukb-b-3402	1763	461247	MRC-IEU	463010	PCT responsible for patient data: RICHMOND AND TWICKENHAM PCT
ukb-b-3412	2093	460917	MRC-IEU	463010	Diagnoses - secondary ICD10: N81.6 Rectocele
ukb-b-3422	5683	457250	MRC-IEU	462933	Operation code: spine or back surgery
ukb-b-3433	NA	NA	MRC-IEU	64949	Cake intake
ukb-b-11261	6198	456812	MRC-IEU	463010	Diagnoses - main ICD10: I84.9 Unspecified haemorrhoids without complication
ukb-b-3444	1558	442497	MRC-IEU	444055	Treatment speciality of consultant (recoded): Endocrinology
ukb-b-3454	11848	451162	MRC-IEU	463010	Operative procedures - secondary OPCS: C71.2 Phacoemulsification of lens
ukb-b-3460	NA	NA	MRC-IEU	428117	Alcohol intake versus 10 years previously
ukb-b-3467	3428	459505	MRC-IEU	462933	Non-cancer illness code, self-reported: bronchitis
ukb-b-3469	2321	460689	MRC-IEU	463010	Diagnoses - main ICD10: I21.9 Acute myocardial infarction, unspecified
ukb-b-3475	4336	458674	MRC-IEU	463010	Operative procedures - secondary OPCS: M45.9 Unspecified diagnostic endoscopic examination of bladder
ukb-b-3498	1667	461266	MRC-IEU	462933	Operation code: discectomy
ukb-b-3499	NA	NA	MRC-IEU	147326	Fractured heel (right)
ukb-b-3502	NA	NA	MRC-IEU	220207	Frequency of other exercises in last 4 weeks
ukb-b-3503	15731	447202	MRC-IEU	462933	Treatment/medication code: Free-text entry, unable to be coded
ukb-b-11262	6176	456824	MRC-IEU	463000	Blood sample #, note contents: Poor venous access/flow
ukb-b-352	NA	NA	MRC-IEU	40607	Total errors traversing alphanumeric path (trail #2)
ukb-b-3530	1024	63925	MRC-IEU	64949	Type of fat/oil used in cooking: Cholesterol lowering polyunsaturated margarine
ukb-b-354	4440	458570	MRC-IEU	463010	PCT where patients GP was registered: GATESHEAD PCT
ukb-b-3540	3329	459681	MRC-IEU	463010	Operative procedures - secondary OPCS: Z47.3 Skin of cheek
ukb-b-3542	NA	NA	MRC-IEU	64949	Hard cheese intake
ukb-b-3549	NA	NA	MRC-IEU	95998	3mm strong meridian angle (left)
ukb-b-3560	8626	454384	MRC-IEU	463010	Operative procedures - secondary OPCS: Z29.1 Rectum
ukb-b-3563	10049	450302	MRC-IEU	460351	Vitamin and mineral supplements: Folic acid or Folate (Vit B9)
ukb-b-3586	1633	461300	MRC-IEU	462933	Operation code: breast surgery
ukb-b-3596	1472	461538	MRC-IEU	463010	Diagnoses - main ICD10: D22.3 Melanocytic naevi of other and unspecified parts of face
ukb-b-11268	52427	410506	MRC-IEU	462933	Treatment/medication code: simvastatin
ukb-b-3599	12408	448638	MRC-IEU	461046	Never eat eggs, dairy, wheat, sugar: Wheat products
ukb-b-3646	NA	NA	MRC-IEU	64949	Sweet biscuits intake
ukb-b-3650	4696	60253	MRC-IEU	64949	Size of white wine glass drunk: medium (175ml)
ukb-b-3656	NA	NA	MRC-IEU	462933	Number of treatments/medications taken
ukb-b-3663	2652	441602	MRC-IEU	444254	Treatment speciality of consultant (recoded): Adult mental illness
ukb-b-3665	17548	11385	MRC-IEU	28933	Leg pain on walking : effect of standing still
ukb-b-3666	NA	NA	MRC-IEU	151531	Family relationship satisfaction
ukb-b-3672	14326	448684	MRC-IEU	463010	Diagnoses - secondary ICD10: K44.9 Diaphragmatic hernia without obstruction or gangrene
ukb-b-3683	1038	461972	MRC-IEU	463010	Diagnoses - main ICD10: B34.9 Viral infection, unspecified
ukb-b-3686	3720	459290	MRC-IEU	463010	Operative procedures - secondary OPCS: Y98.2 Radiology of two body areas
ukb-b-11272	NA	NA	MRC-IEU	64949	Omelette intake
ukb-b-3693	1097	461836	MRC-IEU	462933	Non-cancer illness code, self-reported: spontaneous pneumothorax/recurrent pneumothorax
ukb-b-3698	1263	461747	MRC-IEU	463010	PCT where patients GP was registered: KINGSTON PCT
ukb-b-3700	46411	416522	MRC-IEU	462933	Operation code: hysterectomy
ukb-b-3703	2545	460388	MRC-IEU	462933	Non-cancer illness code, self-reported: heart arrhythmia
ukb-b-3709	NA	NA	MRC-IEU	35536	Wants to stop smoking
ukb-b-3713	NA	NA	MRC-IEU	64949	Number of bread slices with butter/margarine
ukb-b-3725	2735	460275	MRC-IEU	463010	Operative procedures - secondary OPCS: K63.4 Coronary arteriography using two catheters
ukb-b-373	2225	460785	MRC-IEU	463010	Diagnoses - main ICD10: N32.8 Other specified disorders of bladder
ukb-b-374	2511	457089	MRC-IEU	459600	How are people in household related to participant: Brother and/or sister
ukb-b-3751	NA	NA	MRC-IEU	64949	Spirits intake
ukb-b-11274	1093	461917	MRC-IEU	463010	Diagnoses - main ICD10: K60.2 Anal fissure, unspecified
ukb-b-3752	3212	459798	MRC-IEU	463010	Operative procedures - main OPCS: H52.4 Rubber band ligation of haemorrhoid
ukb-b-3759	60451	386610	MRC-IEU	447061	Treatment speciality of consultant (recoded): Gynaecology
ukb-b-3768	NA	NA	MRC-IEU	243944	Age when periods started (menarche)
ukb-b-3770	3256	459754	MRC-IEU	463010	Diagnoses - main ICD10: J34.2 Deviated nasal septum
ukb-b-3778	2757	460253	MRC-IEU	463010	PCT responsible for patient data: SUNDERLAND TEACHING PCT
ukb-b-378	NA	NA	MRC-IEU	25044	Errors before selecting correct item in numeric path (trail #1)
ukb-b-3793	NA	NA	MRC-IEU	310555	Time spent driving
ukb-b-3798	2988	457352	MRC-IEU	460340	Fractured bone site(s): Leg
ukb-b-38	3618	459392	MRC-IEU	463010	PCT responsible for patient data: NORTH SOMERSET PCT
ukb-b-3802	1408	461602	MRC-IEU	463010	Diagnoses - main ICD10: N50.8 Other specified disorders of male genital organs
ukb-b-11282	2572	460361	MRC-IEU	462933	Non-cancer illness code, self-reported: vaginal prolapse/uterine prolapse
ukb-b-3822	NA	NA	MRC-IEU	442840	Frequency of depressed mood in last 2 weeks
ukb-b-3823	2340	460670	MRC-IEU	463010	Operative procedures - secondary OPCS: Y84.2 Sedation NEC
ukb-b-3825	NA	NA	MRC-IEU	13806	Age angina diagnosed
ukb-b-3828	2337	62612	MRC-IEU	64949	Types of spread used on bread/crackers: Normal fat polyunsaturated margarine on bread/crackers
ukb-b-3831	NA	NA	MRC-IEU	107741	Average weekly intake of other alcoholic drinks
ukb-b-3841	NA	NA	MRC-IEU	114724	Symbol digit completion status
ukb-b-3852	NA	NA	MRC-IEU	64949	Pizza intake
ukb-b-3855	432343	27011	MRC-IEU	459354	Attendance/disability/mobility allowance: None of the above
ukb-b-3859	1438	461495	MRC-IEU	462933	Treatment/medication code: indapamide
ukb-b-3875	23023	41926	MRC-IEU	64949	Type of fat/oil used in cooking: Olive oil
ukb-b-11285	1751	459629	MRC-IEU	461380	Sources of admission to hospital (recoded): Temporary place of residence
ukb-b-3881	NA	NA	MRC-IEU	446462	Fresh fruit intake
ukb-b-3897	4011	458999	MRC-IEU	463010	Diagnoses - secondary ICD10: Z86.0 Personal history of other neoplasms
ukb-b-39	NA	NA	MRC-IEU	64946	Crumbed or deep-fried poultry intake
ukb-b-391	3685	459325	MRC-IEU	463010	Diagnoses - secondary ICD10: Z72.1 Alcohol use
ukb-b-3923	1194	461816	MRC-IEU	463010	Operative procedures - main OPCS: F02.1 Excision of lesion of lip
ukb-b-394	1031	244333	MRC-IEU	245364	Transport type for commuting to job workplace: None of the above
ukb-b-3951	1091	461842	MRC-IEU	462933	Treatment/medication code: gtn 400micrograms spray
ukb-b-3957	NA	NA	MRC-IEU	462341	Sleeplessness / insomnia
ukb-b-3965	8289	454721	MRC-IEU	463010	Diagnoses - main ICD10: G56.0 Carpal tunnel syndrome
ukb-b-3969	5046	439280	MRC-IEU	444326	Treatment speciality of consultant (recoded): Colorectal surgery
ukb-b-11297	14283	98300	MRC-IEU	112583	Doctor diagnosed asthma
ukb-b-3975	NA	NA	MRC-IEU	64949	Drinking water intake
ukb-b-3982	2456	460554	MRC-IEU	463010	Operative procedures - main OPCS: M47.8 Other specified urethral catheterisation of bladder
ukb-b-3983	1195	461815	MRC-IEU	463010	Diagnoses - main ICD10: I25.9 Chronic ischaemic heart disease, unspecified
ukb-b-3991	2727	460206	MRC-IEU	462933	Operation code: retinal operation/vitrectomy
ukb-b-4000	138494	322875	MRC-IEU	461369	Leisure/social activities: Sports club or gym
ukb-b-4001	1052	461881	MRC-IEU	462933	Operation code: prostate operation
ukb-b-4007	NA	NA	MRC-IEU	64943	Croissant intake
ukb-b-4013	1413	461597	MRC-IEU	463010	Operative procedures - main OPCS: W79.1 Soft tissue correction of hallux valgus
ukb-b-4024	60880	364097	MRC-IEU	424977	Illnesses of mother: Stroke
ukb-b-4043	NA	NA	MRC-IEU	64949	Mushroom intake
ukb-b-10143	2865	457891	MRC-IEU	460756	Destinations on discharge from hospital (recoded): Usual Place of residence: Living alone
ukb-b-11298	2554	460456	MRC-IEU	463010	Diagnoses - main ICD10: N81.1 Cystocele
ukb-b-4051	NA	NA	MRC-IEU	64949	Added milk to instant coffee
ukb-b-4058	NA	NA	MRC-IEU	64949	Baked bean intake
ukb-b-4062	NA	NA	MRC-IEU	152348	Happiness
ukb-b-4063	NA	NA	MRC-IEU	462933	Number of self-reported non-cancer illnesses
ukb-b-4068	NA	NA	MRC-IEU	458557	Home location at assessment - north co-ordinate (rounded)
ukb-b-4070	NA	NA	MRC-IEU	64949	Apple intake
ukb-b-4075	NA	NA	MRC-IEU	64949	Whole egg intake
ukb-b-4077	101824	359545	MRC-IEU	461369	Leisure/social activities: Other group activity
ukb-b-4078	NA	NA	MRC-IEU	64949	Green tea intake
ukb-b-4080	NA	NA	MRC-IEU	265753	Ankle spacing width
ukb-b-11303	NA	NA	MRC-IEU	341118	Father's age at death
ukb-b-4081	1052	461958	MRC-IEU	463010	Operative procedures - main OPCS: F09.3 Surgical removal of wisdom tooth NEC
ukb-b-4088	NA	NA	MRC-IEU	64949	Other cheese intake
ukb-b-4094	NA	NA	MRC-IEU	456972	Length of mobile phone use
ukb-b-4104	1504	461429	MRC-IEU	462933	Treatment/medication code: loperamide
ukb-b-4106	15422	42522	MRC-IEU	57944	Chest pain or discomfort when walking uphill or hurrying
ukb-b-4122	1555	461378	MRC-IEU	462933	Non-cancer illness code, self-reported: joint pain
ukb-b-4141	3824	459186	MRC-IEU	463010	Diagnoses - main ICD10: C44.3 Skin of other and unspecified parts of face
ukb-b-4150	NA	NA	MRC-IEU	64949	Wholemeal pasta intake
ukb-b-4157	1548	461462	MRC-IEU	463010	Operative procedures - secondary OPCS: Z50.2 Skin of hand
ukb-b-4170	1188	461822	MRC-IEU	463010	PCT where patients GP was registered: EASTERN WAKEFIELD PCT
ukb-b-11311	1523	461487	MRC-IEU	463010	Diagnoses - secondary ICD10: F41.9 Anxiety disorder, unspecified
ukb-b-4171	125532	335837	MRC-IEU	461369	Leisure/social activities: Pub or social club
ukb-b-4178	2303	460707	MRC-IEU	463010	PCT where patients GP was registered: BROMLEY PCT
ukb-b-4184	3892	148971	MRC-IEU	152863	Heating type(s) in home: Oil (kerosene) central heating
ukb-b-4188	NA	NA	MRC-IEU	456380	Inverse distance to the nearest road
ukb-b-419	NA	NA	MRC-IEU	78700	Number of spontaneous miscarriages
ukb-b-4193	12567	450443	MRC-IEU	463010	Diagnoses - secondary ICD10: Z37.0 Single live birth
ukb-b-4206	NA	NA	MRC-IEU	180068	Age when last used oral contraceptive pill
ukb-b-4210	NA	NA	MRC-IEU	228298	Frequency of light DIY in last 4 weeks
ukb-b-4226	9674	453336	MRC-IEU	463010	Diagnoses - secondary ICD10: E03.9 Hypothyroidism, unspecified
ukb-b-4233	1290	461720	MRC-IEU	463010	PCT where patients GP was registered: NORTH EASTERN DERBYSHIRE PCT
ukb-b-11312	NA	NA	MRC-IEU	423796	Particulate matter air pollution (pm2.5) absorbance; 2010
ukb-b-4256	NA	NA	MRC-IEU	378882	Lifetime number of sexual partners
ukb-b-4257	18841	444092	MRC-IEU	462933	Non-cancer illness code, self-reported: unclassifiable
ukb-b-4263	NA	NA	MRC-IEU	455347	Number of full brothers
ukb-b-4267	2685	460325	MRC-IEU	463010	Diagnoses - secondary ICD10: Z88.6 Personal history of allergy to analgesic agent
ukb-b-4274	1221	461712	MRC-IEU	462933	Operation code: ankle surgery
ukb-b-4277	23148	41801	MRC-IEU	64949	Savoury snack consumers
ukb-b-4280	1083	461927	MRC-IEU	463010	Diagnoses - main ICD10: M20.2 Hallux rigidus
ukb-b-4282	NA	NA	MRC-IEU	152605	Prospective memory result
ukb-b-4286	2654	460356	MRC-IEU	463010	PCT where patients GP was registered: SHEFFIELD SOUTH WEST PCT
ukb-b-4288	2039	62910	MRC-IEU	64949	Type of bread roll eaten: mixed
ukb-b-11348	NA	NA	MRC-IEU	452236	Bread intake
ukb-b-43	NA	NA	MRC-IEU	148728	Signal-to-noise-ratio (SNR) of triplet (left)
ukb-b-4303	2091	460919	MRC-IEU	463010	Diagnoses - secondary ICD10: K80.2 Calculus of gallbladder without cholecystitis
ukb-b-4310	1997	62952	MRC-IEU	64949	Type of bread roll eaten: wholemeal
ukb-b-4316	1482	461528	MRC-IEU	463010	Operative procedures - secondary OPCS: Z92.4 Chest NEC
ukb-b-4323	2008	149051	MRC-IEU	151059	Attempted fluid intelligence (FI) test.
ukb-b-4331	NA	NA	MRC-IEU	83410	6mm weak meridian angle (left)
ukb-b-4361	20743	11635	MRC-IEU	32378	Leg pain when standing still or sitting
ukb-b-4363	6428	456582	MRC-IEU	463010	Operative procedures - secondary OPCS: L87.4 Avulsion of varicose vein of leg
ukb-b-4373	3234	459776	MRC-IEU	463010	Operative procedures - secondary OPCS: T85.2 Block dissection of axillary lymph nodes
ukb-b-4379	1446	461487	MRC-IEU	462933	Treatment/medication code: tamoxifen
ukb-b-11349	NA	NA	MRC-IEU	64979	Folate
ukb-b-4394	5036	456114	MRC-IEU	461150	Main speciality of consultant (recoded): Neurology
ukb-b-4414	NA	NA	MRC-IEU	64949	Bacon intake
ukb-b-4417	1538	461472	MRC-IEU	463010	Operative procedures - main OPCS: O29.1 Subacromial decompression
ukb-b-4423	1716	461294	MRC-IEU	463010	Diagnoses - secondary ICD10: B95.6 Staphylococcus aureus as the cause of diseases classified to other chapters
ukb-b-4424	NA	NA	MRC-IEU	460099	Sleep duration
ukb-b-4439	NA	NA	MRC-IEU	102471	Ever had eye surgery
ukb-b-4442	NA	NA	MRC-IEU	64949	Ham intake
ukb-b-4455	3712	459298	MRC-IEU	463010	Operative procedures - secondary OPCS: Y76.7 Arthroscopic approach to joint
ukb-b-4461	NA	NA	MRC-IEU	263556	Job involves mainly walking or standing
ukb-b-4462	NA	NA	MRC-IEU	417693	Exposure to tobacco smoke at home
ukb-b-11355	48981	64249	MRC-IEU	113230	Ever stopped smoking for 6+ months
ukb-b-4465	3196	61753	MRC-IEU	64949	Size of white wine glass drunk: small (125ml)
ukb-b-447	NA	NA	MRC-IEU	64942	Danish pastry intake
ukb-b-4476	4508	458502	MRC-IEU	463010	Diagnoses - secondary ICD10: I84.9 Unspecified haemorrhoids without complication
ukb-b-4482	NA	NA	MRC-IEU	94021	3mm regularity index (left)
ukb-b-4507	1240	461770	MRC-IEU	463010	Diagnoses - main ICD10: R04.2 Haemoptysis
ukb-b-4509	NA	NA	MRC-IEU	41215	Age of stopping smoking
ukb-b-4512	NA	NA	MRC-IEU	220399	Duration of other exercises
ukb-b-4514	NA	NA	MRC-IEU	96007	3mm strong meridian angle (right)
ukb-b-4518	8226	454784	MRC-IEU	463010	Operative procedures - main OPCS: A65.1 Carpal tunnel release
ukb-b-4522	NA	NA	MRC-IEU	360895	Time spent using computer
ukb-b-11358	NA	NA	MRC-IEU	451769	Length of time at current address
ukb-b-4526	NA	NA	MRC-IEU	83387	6mm cylindrical power angle (left)
ukb-b-453	1294	461716	MRC-IEU	463010	Diagnoses - main ICD10: I21.0 Acute transmural myocardial infarction of anterior wall
ukb-b-4531	1434	459360	MRC-IEU	460794	Destinations on discharge from hospital (recoded): Temporary place of residence
ukb-b-4533	6572	456361	MRC-IEU	462933	Non-cancer illness code, self-reported: pneumonia
ukb-b-4535	NA	NA	MRC-IEU	100983	logMAR, final (left)
ukb-b-4540	10107	452293	MRC-IEU	462400	Methods of admission to hospital (recoded): Emergency admission: Non-injury
ukb-b-4542	5003	59946	MRC-IEU	64949	Reason for not eating or drinking normally: Away
ukb-b-4544	3755	459255	MRC-IEU	463010	PCT responsible for patient data: WIRRAL PCT
ukb-b-4548	NA	NA	MRC-IEU	64949	Seeds intake
ukb-b-4549	NA	NA	MRC-IEU	418299	Drive faster than motorway speed limit
ukb-b-11361	NA	NA	MRC-IEU	68160	ECG, heart rate
ukb-b-4554	6773	456237	MRC-IEU	463010	Diagnoses - secondary ICD10: R11 Nausea and vomiting
ukb-b-4561	1002	461931	MRC-IEU	462933	Non-cancer illness code, self-reported: stomach disorder
ukb-b-4564	NA	NA	MRC-IEU	72982	Age last used hormone-replacement therapy (HRT)
ukb-b-4566	NA	NA	MRC-IEU	64949	Sliced bread intake
ukb-b-4569	NA	NA	MRC-IEU	64944	Milk chocolate intake
ukb-b-4575	NA	NA	MRC-IEU	47222	Age asthma diagnosed
ukb-b-4579	1802	461208	MRC-IEU	463010	Diagnoses - secondary ICD10: R94.5 Abnormal results of liver function studies
ukb-b-4580	NA	NA	MRC-IEU	64949	Dried fruit added to cereal
ukb-b-4586	1506	461504	MRC-IEU	463010	Diagnoses - secondary ICD10: T81.4 Infection following a procedure, not elsewhere classified
ukb-b-46	2035	460975	MRC-IEU	463010	Operative procedures - main OPCS: E08.1 Polypectomy of internal nose
ukb-b-11364	NA	NA	MRC-IEU	40613	Heel bone mineral density (BMD), manual entry
ukb-b-4601	2694	460316	MRC-IEU	463010	Diagnoses - secondary ICD10: Z88.8 Personal history of allergy to other drugs, medicaments and biological substances
ukb-b-4616	NA	NA	MRC-IEU	462400	Nap during day
ukb-b-4630	NA	NA	MRC-IEU	374323	Neuroticism score
ukb-b-4637	1551	461459	MRC-IEU	463010	Diagnoses - main ICD10: H00.1 Chalazion
ukb-b-4643	NA	NA	MRC-IEU	46207	Age at hysterectomy
ukb-b-4650	NA	NA	MRC-IEU	454718	Comparative body size at age 10
ukb-b-4655	NA	NA	MRC-IEU	328320	Frequency of walking for pleasure in last 4 weeks
ukb-b-4657	NA	NA	MRC-IEU	146093	Heel bone mineral density (BMD) (right)
ukb-b-4663	1045	461965	MRC-IEU	463010	Operative procedures - main OPCS: W91.9 Unspecified other manipulation of joint
ukb-b-4667	67877	393492	MRC-IEU	461369	Leisure/social activities: Religious group
ukb-b-10144	2241	460769	MRC-IEU	463010	Diagnoses - secondary ICD10: K21.0 Gastro-oesophageal reflux disease with oesophagitis
ukb-b-11369	1125	461885	MRC-IEU	463010	Diagnoses - main ICD10: K40.2 Bilateral inguinal hernia, without obstruction or gangrene
ukb-b-4674	1917	461093	MRC-IEU	463010	Type of cancer: ICD10: D05.1 Intraductal carcinoma in situ
ukb-b-4683	1165	63784	MRC-IEU	64949	Thickness of butter/margarine spread on sliced bread: thick
ukb-b-469	NA	NA	MRC-IEU	33229	Number of cigarettes currently smoked daily (current cigarette smokers)
ukb-b-4690	4171	60778	MRC-IEU	64949	Vitamin and/or mineral supplement use: Vitamin C
ukb-b-4693	1584	461349	MRC-IEU	462933	Treatment/medication code: co-enzyme q10/ubiquinone/bio-quinone/coenzyme q10
ukb-b-4699	1409	461524	MRC-IEU	462933	Treatment/medication code: glyceryl trinitrate
ukb-b-471	1374	461636	MRC-IEU	463010	Diagnoses - main ICD9: 6262 Excessive or frequent menstruation
ukb-b-4710	NA	NA	MRC-IEU	440266	Number of days/week of moderate physical activity 10+ minutes
ukb-b-4711	NA	NA	MRC-IEU	459915	Usual walking pace
ukb-b-4717	NA	NA	MRC-IEU	97465	Corneal resistance factor (left)
ukb-b-1138	NA	NA	MRC-IEU	84303	6mm strong meridian angle (right)
ukb-b-4724	5200	457810	MRC-IEU	463010	Operative procedures - main OPCS: U05.1 Computed tomography of head
ukb-b-4725	1908	461025	MRC-IEU	462933	Non-cancer illness code, self-reported: duodenal ulcer
ukb-b-4733	NA	NA	MRC-IEU	462933	Number of operations, self-reported
ukb-b-4738	1493	461517	MRC-IEU	463010	Diagnoses - main ICD10: K25.9 Unspecified as acute or chronic, without haemorrhage or perforation
ukb-b-4740	NA	NA	MRC-IEU	64945	Feta intake
ukb-b-4745	1101	461909	MRC-IEU	463010	Diagnoses - secondary ICD10: Y43.3 Other antineoplastic drugs
ukb-b-4770	1997	461013	MRC-IEU	463010	Diagnoses - main ICD10: K02.9 Dental caries, unspecified
ukb-b-4772	1537	461473	MRC-IEU	463010	Diagnoses - main ICD10: M72.04 Palmar fascial fibromatosis [Dupuytren]-Hand
ukb-b-4776	NA	NA	MRC-IEU	148549	Mean signal-to-noise ratio (SNR), (right)
ukb-b-4779	NA	NA	MRC-IEU	462433	Plays computer games
ukb-b-11381	2128	460882	MRC-IEU	463010	PCT where patients GP was registered: SALFORD PCT
ukb-b-4783	5835	457175	MRC-IEU	463010	Operative procedures - secondary OPCS: Z28.4 Transverse colon
ukb-b-4790	1656	461354	MRC-IEU	463010	Diagnoses - secondary ICD10: N83.2 Other and unspecified ovarian cysts
ukb-b-4801	NA	NA	MRC-IEU	104420	Number of unsuccessful stop-smoking attempts
ukb-b-4817	12252	450758	MRC-IEU	463010	Operative procedures - secondary OPCS: Y98.1 Radiology of one body area (or < 20 minutes)
ukb-b-4820	1032	461978	MRC-IEU	463010	Operative procedures - secondary OPCS: E13.6 Puncture of maxillary antrum
ukb-b-4824	5703	457307	MRC-IEU	463010	Diagnoses - secondary ICD10: K52.9 Non-infective gastro-enteritis and colitis, unspecified
ukb-b-4843	2930	62019	MRC-IEU	64949	Types of spreads/sauces consumed: Other sauce
ukb-b-4868	1374	461636	MRC-IEU	463010	Operative procedures - secondary OPCS: R14.9 Unspecified surgical induction of labour
ukb-b-4874	NA	NA	MRC-IEU	52647	6mm asymmetry angle (right)
ukb-b-4876	2177	460756	MRC-IEU	462933	Treatment/medication code: valsartan
ukb-b-11388	9201	453809	MRC-IEU	463010	PCT where patients GP was registered: LEEDS PCT
ukb-b-488	5778	457155	MRC-IEU	462933	Treatment/medication code: vitamin c product
ukb-b-4880	6151	456782	MRC-IEU	462933	Treatment/medication code: garlic product
ukb-b-4886	NA	NA	MRC-IEU	454783	Number of days/week walked 10+ minutes
ukb-b-4909	NA	NA	MRC-IEU	150168	Number of triplets attempted (right)
ukb-b-4921	1083	461927	MRC-IEU	463010	Diagnoses - main ICD10: M75.0 Adhesive capsulitis of shoulder
ukb-b-4929	1456	461554	MRC-IEU	463010	Diagnoses - secondary ICD10: I73.9 Peripheral vascular disease, unspecified
ukb-b-4930	1492	461518	MRC-IEU	463010	Operative procedures - main OPCS: Q11.1 Vacuum aspiration of products of conception from uterus NEC
ukb-b-4932	4261	458749	MRC-IEU	463010	PCT responsible for patient data: SOUTH GLOUCESTERSHIRE PCT
ukb-b-4933	1292	461718	MRC-IEU	463010	PCT where patients GP was registered: NORTH MANCHESTER PCT
ukb-b-4942	6560	456450	MRC-IEU	463010	PCT where patients GP was registered: SOUTH GLOUCESTERSHIRE PCT
ukb-b-11402	1975	460958	MRC-IEU	462933	Operation code: colectomy/hemicolectomy
ukb-b-4943	NA	NA	MRC-IEU	436185	Frequency of solarium/sunlamp use
ukb-b-4944	1976	461034	MRC-IEU	463010	Operative procedures - main OPCS: W85.2 Endoscopic irrigation of knee joint
ukb-b-4946	2920	62029	MRC-IEU	64949	Types of spread used on bread/crackers: Cholesterol-lowering polyunsaturated margarine on bread/crackers
ukb-b-4947	2465	441657	MRC-IEU	444122	Treatment speciality of consultant (recoded): Breast surgery
ukb-b-4953	NA	NA	MRC-IEU	104188	Most recent bowel cancer screening
ukb-b-4955	NA	NA	MRC-IEU	64941	Dairy smoothie intake
ukb-b-4956	NA	NA	MRC-IEU	413343	Morning/evening person (chronotype)
ukb-b-4958	NA	NA	MRC-IEU	78392	Number of pregnancy terminations
ukb-b-4961	NA	NA	MRC-IEU	64949	Beer/cider intake
ukb-b-4963	1415	461595	MRC-IEU	463010	Diagnoses - secondary ICD10: N17.9 Acute renal failure, unspecified
ukb-b-11403	1464	461546	MRC-IEU	463010	Diagnoses - main ICD10: L90.5 Scar conditions and fibrosis of skin
ukb-b-4964	NA	NA	MRC-IEU	64949	Other bread intake
ukb-b-4982	NA	NA	MRC-IEU	448858	Able to confide
ukb-b-499	2684	460326	MRC-IEU	463010	Diagnoses - secondary ICD10: N32.8 Other specified disorders of bladder
ukb-b-4991	1251	461682	MRC-IEU	462933	Treatment/medication code: vitamin d product
ukb-b-50	1767	461243	MRC-IEU	463010	Diagnoses - main ICD10: M75.1 Rotator cuff syndrome
ukb-b-5008	NA	NA	MRC-IEU	64945	Turnip/swede intake
ukb-b-501	1957	461053	MRC-IEU	463010	Diagnoses - main ICD10: L82 Seborrhoeic keratosis
ukb-b-5011	2403	62546	MRC-IEU	64949	Thickness of butter/margarine spread on bread rolls: medium
ukb-b-5012	1293	32071	MRC-IEU	33364	Surgery on leg arteries (other than for varicose veins)
ukb-b-5018	1034	461976	MRC-IEU	463010	Diagnoses - main ICD10: K61.0 Anal abscess
ukb-b-11409	1054	461956	MRC-IEU	463010	Operative procedures - secondary OPCS: U08.1 Computed tomography of abdomen NEC
ukb-b-5031	1125	461885	MRC-IEU	463010	PCT where patients GP was registered: HILLINGDON PCT
ukb-b-5045	1283	461727	MRC-IEU	463010	Diagnoses - secondary ICD10: Z53.2 Procedure not carried out because of patient's decision for other and unspecified reasons
ukb-b-5053	NA	NA	MRC-IEU	182511	Frequency of heavy DIY in last 4 weeks
ukb-b-5064	NA	NA	MRC-IEU	64939	Number of bread rolls with butter/margarine
ukb-b-5068	NA	NA	MRC-IEU	64949	Chocolate-covered biscuits intake
ukb-b-507	4314	458696	MRC-IEU	463010	Operative procedures - main OPCS: Q18.8 Other specified diagnostic endoscopic examination of uterus
ukb-b-5076	140035	321334	MRC-IEU	461369	Leisure/social activities: None of the above
ukb-b-5079	2082	62867	MRC-IEU	64949	Vitamin and/or mineral supplement use: Vitamin D
ukb-b-5090	NA	NA	MRC-IEU	99071	Astigmatism angle (left)
ukb-b-5115	13421	449589	MRC-IEU	463010	Diagnoses - secondary ICD10: Z72.0 Tobacco use
ukb-b-11411	9440	452573	MRC-IEU	462013	Blood clot, DVT, bronchitis, emphysema, asthma, rhinitis, eczema, allergy diagnosed by doctor: Blood clot in the leg (DVT)
ukb-b-5118	2317	460693	MRC-IEU	463010	Diagnoses - main ICD10: N81.2 Incomplete uterovaginal prolapse
ukb-b-5126	1673	461337	MRC-IEU	463010	Diagnoses - main ICD10: I21.1 Acute transmural myocardial infarction of inferior wall
ukb-b-5143	NA	NA	MRC-IEU	148695	Volume level set by participant (right)
ukb-b-5164	2424	460586	MRC-IEU	463010	Diagnoses - secondary ICD10: T81.0 Haemorrhage and haematoma complicating a procedure, not elsewhere classified
ukb-b-5172	1001	462009	MRC-IEU	463010	Operative procedures - main OPCS: Q22.1 Bilateral salpingoophorectomy
ukb-b-5174	NA	NA	MRC-IEU	327634	Average weekly beer plus cider intake
ukb-b-5185	NA	NA	MRC-IEU	64939	Pork intake
ukb-b-5186	NA	NA	MRC-IEU	64949	Oat crunch intake
ukb-b-5188	4012	458921	MRC-IEU	462933	Non-cancer illness code, self-reported: ear/vestibular disorder
ukb-b-5192	NA	NA	MRC-IEU	437887	Time spent watching television (TV)
ukb-b-11412	1512	461498	MRC-IEU	463010	Diagnoses - main ICD10: R04.0 Epistaxis
ukb-b-520	1702	461308	MRC-IEU	463010	Operative procedures - secondary OPCS: Z49.8 Specified skin of trunk NEC
ukb-b-5209	NA	NA	MRC-IEU	64949	Added milk to standard tea
ukb-b-5213	NA	NA	MRC-IEU	64949	Sushi intake
ukb-b-5222	19719	443291	MRC-IEU	463010	Operative procedures - secondary OPCS: Z94.1 Bilateral operation
ukb-b-5227	4217	458716	MRC-IEU	462933	Operation code: male circumcision
ukb-b-5232	NA	NA	MRC-IEU	64949	Olives intake
ukb-b-5237	NA	NA	MRC-IEU	428860	Coffee intake
ukb-b-5238	NA	NA	MRC-IEU	149051	Fluid intelligence score
ukb-b-5239	NA	NA	MRC-IEU	327026	Average weekly red wine intake
ukb-b-5251	1195	461815	MRC-IEU	463010	Diagnoses - secondary ICD10: L03.1 Cellulitis of other parts of limb
ukb-b-11413	39646	422211	MRC-IEU	461857	Pain type(s) experienced in last month: Stomach or abdominal pain
ukb-b-5253	2018	460992	MRC-IEU	463010	Diagnoses - main ICD10: N83.2 Other and unspecified ovarian cysts
ukb-b-5257	1391	461542	MRC-IEU	462933	Non-cancer illness code, self-reported: rheumatic fever
ukb-b-5262	NA	NA	MRC-IEU	195644	Relative age voice broke
ukb-b-5266	1404	461606	MRC-IEU	463010	Diagnoses - secondary ICD10: N39.3 Stress incontinence
ukb-b-527	2675	456925	MRC-IEU	459600	How are people in household related to participant: Other related
ukb-b-5277	NA	NA	MRC-IEU	64941	Baguette intake
ukb-b-530	NA	NA	MRC-IEU	64942	Lamb intake
ukb-b-5309	NA	NA	MRC-IEU	51767	6mm regularity index (left)
ukb-b-531	1329	461604	MRC-IEU	462933	Non-cancer illness code, self-reported: helicobacter pylori
ukb-b-5316	2881	460052	MRC-IEU	462933	Non-cancer illness code, self-reported: other joint disorder
ukb-b-10145	1101	461909	MRC-IEU	463010	PCT where patients GP was registered: NORTH BRADFORD PCT
ukb-b-11417	3530	459480	MRC-IEU	463010	Operative procedures - main OPCS: V54.4 Injection around spinal facet of spine
ukb-b-5326	1549	461461	MRC-IEU	463010	Operative procedures - main OPCS: X33.9 Unspecified other blood transfusion
ukb-b-533	NA	NA	MRC-IEU	453065	Ease of skin tanning
ukb-b-5332	NA	NA	MRC-IEU	64949	Added milk to filtered coffee
ukb-b-5359	NA	NA	MRC-IEU	64979	Alcohol
ukb-b-5361	14322	448688	MRC-IEU	463010	Operative procedures - secondary OPCS: Z28.2 Caecum
ukb-b-5362	NA	NA	MRC-IEU	64949	Banana intake
ukb-b-5369	11789	451221	MRC-IEU	463010	Diagnoses - main ICD10: K40.9 Unilateral or unspecified inguinal hernia, without obstruction or gangrene
ukb-b-5379	NA	NA	MRC-IEU	459830	Frequency of friend/family visits
ukb-b-5382	NA	NA	MRC-IEU	64949	Eggs in sandwiches intake
ukb-b-5389	4033	458900	MRC-IEU	462933	Non-cancer illness code, self-reported: spine arthritis/spondylitis
ukb-b-11427	3638	459372	MRC-IEU	463010	Operative procedures - secondary OPCS: Z81.4 Shoulder joint
ukb-b-539	1953	461057	MRC-IEU	463010	PCT where patients GP was registered: WAKEFIELD WEST PCT
ukb-b-5394	NA	NA	MRC-IEU	73231	Reported occurrences of cancer
ukb-b-5421	1380	461630	MRC-IEU	463010	Diagnoses - main ICD10: C67.9 Bladder, unspecified
ukb-b-5425	5876	457057	MRC-IEU	462933	Treatment/medication code: chondroitin product
ukb-b-5427	NA	NA	MRC-IEU	64945	White fish intake
ukb-b-5436	NA	NA	MRC-IEU	150898	Loud music exposure frequency
ukb-b-5443	1060	461950	MRC-IEU	463010	Diagnoses - secondary ICD10: Z13.0 Special screening examination for diseases of the blood and blood-forming organs and certain disorders involving the immune mechanism
ukb-b-5445	NA	NA	MRC-IEU	459988	Number in household
ukb-b-5447	NA	NA	MRC-IEU	146218	Heel broadband ultrasound attenuation (left)
ukb-b-546	3119	459891	MRC-IEU	463010	Diagnoses - secondary ICD10: Z86.6 Personal history of diseases of the nervous system and sense organs
ukb-b-11447	1688	461322	MRC-IEU	463010	PCT responsible for patient data: ASHTON, LEIGH AND WIGAN PCT
ukb-b-5460	20907	44042	MRC-IEU	64949	Dessert consumers
ukb-b-5463	NA	NA	MRC-IEU	146181	Heel quantitative ultrasound index (QUI), direct entry (right)
ukb-b-5474	1330	63619	MRC-IEU	64949	Vitamin and/or mineral supplement use: Vitamin B12
ukb-b-5476	302120	160839	MRC-IEU	462959	Methods of discharge from hospital (recoded): Discharged on clinical advice/consent
ukb-b-5477	18006	444394	MRC-IEU	462400	Methods of admission to hospital (recoded): Elective admission
ukb-b-5479	3909	459024	MRC-IEU	462933	Operation code: cone biopsy
ukb-b-5495	86648	374398	MRC-IEU	461046	Never eat eggs, dairy, wheat, sugar: Sugar or foods/drinks containing sugar
ukb-b-5504	1518	461492	MRC-IEU	463010	PCT where patients GP was registered: ISLINGTON PCT
ukb-b-5522	NA	NA	MRC-IEU	64945	Tofu intake
ukb-b-5534	2104	460906	MRC-IEU	463010	Operative procedures - main OPCS: T72.3 Release of constriction of sheath of tendon
ukb-b-11452	NA	NA	MRC-IEU	84303	6mm strong meridian (right)
ukb-b-5536	1043	63906	MRC-IEU	64949	Vitamin and/or mineral supplement use: Magnesium
ukb-b-5545	2305	460705	MRC-IEU	463010	Diagnoses - main ICD10: T81.4 Infection following a procedure, not elsewhere classified
ukb-b-5550	2028	460982	MRC-IEU	463010	PCT where patients GP was registered: SOUTH EAST SHEFFIELD PCT
ukb-b-5553	1140	461870	MRC-IEU	463010	Operative procedures - main OPCS: M61.1 Total excision of prostate and capsule of prostate
ukb-b-5559	4760	457639	MRC-IEU	462399	Methods of admission to hospital (recoded): Transfer: Planned
ukb-b-5580	2587	460423	MRC-IEU	463010	PCT where patients GP was registered: SOUTH TYNESIDE PCT
ukb-b-5590	1318	461692	MRC-IEU	463010	Diagnoses - main ICD10: K92.1 Melaena
ukb-b-5593	NA	NA	MRC-IEU	455420	Number of full sisters
ukb-b-560	6330	456603	MRC-IEU	462933	Treatment/medication code: multivitamin+mineral preparations
ukb-b-5602	2424	460586	MRC-IEU	463010	Operative procedures - main OPCS: W36.5 Diagnostic extraction of bone marrow NEC
ukb-b-11459	2464	460546	MRC-IEU	463010	PCT responsible for patient data: BIRMINGHAM EAST AND NORTH PCT
ukb-b-5605	NA	NA	MRC-IEU	64949	Yorkshire pudding intake
ukb-b-5608	1210	461800	MRC-IEU	463010	Operative procedures - secondary OPCS: Z49.2 Skin of axilla
ukb-b-5617	2665	460268	MRC-IEU	462933	Operation code: pilonidal sinus surgery (anal)
ukb-b-5620	NA	NA	MRC-IEU	456380	Nitrogen dioxide air pollution; 2006
ukb-b-5627	NA	NA	MRC-IEU	64949	Scone intake
ukb-b-5633	1696	461237	MRC-IEU	462933	Treatment/medication code: qvar 50 inhaler
ukb-b-5640	NA	NA	MRC-IEU	460162	Pork intake
ukb-b-5644	1011	461999	MRC-IEU	463010	PCT responsible for patient data: ISLINGTON PCT
ukb-b-5655	1557	461453	MRC-IEU	463010	Diagnoses - main ICD10: R42 Dizziness and giddiness
ukb-b-5664	NA	NA	MRC-IEU	445194	Frequency of tenseness / restlessness in last 2 weeks
ukb-b-11461	13478	444069	MRC-IEU	457547	Medication for pain relief, constipation, heartburn: Laxatives (e.g. Dulcolax, Senokot)
ukb-b-5666	NA	NA	MRC-IEU	364083	Interpolated Age of participant when operation took place
ukb-b-5693	2491	460519	MRC-IEU	463010	PCT responsible for patient data: HAMPSHIRE PCT
ukb-b-57	8022	56927	MRC-IEU	64949	Type of fat/oil used in cooking: Sunflower oil
ukb-b-5705	1912	461021	MRC-IEU	462933	Operation code: cervix surgery
ukb-b-5712	6874	456136	MRC-IEU	463010	Diagnoses - main ICD10: N95.0 Postmenopausal bleeding
ukb-b-5716	NA	NA	MRC-IEU	326801	Average weekly champagne plus white wine intake
ukb-b-5753	NA	NA	MRC-IEU	64949	Breaded fish intake
ukb-b-5759	3052	441022	MRC-IEU	444074	Treatment speciality of consultant (recoded): Vascular surgery
ukb-b-5764	NA	NA	MRC-IEU	69537	Chest pain felt outside physical activity
ukb-b-5776	NA	NA	MRC-IEU	460913	Daytime dozing / sleeping (narcolepsy)
ukb-b-11463	NA	NA	MRC-IEU	50309	Time since last menstrual period
ukb-b-5779	NA	NA	MRC-IEU	462346	Alcohol intake frequency.
ukb-b-5801	NA	NA	MRC-IEU	397498	Age started wearing glasses or contact lenses
ukb-b-5811	NA	NA	MRC-IEU	64949	Portion size
ukb-b-5815	1208	461802	MRC-IEU	463010	Diagnoses - secondary ICD10: J34.3 Hypertrophy of nasal turbinates
ukb-b-5821	1041	461892	MRC-IEU	462933	Treatment/medication code: oxybutynin
ukb-b-5847	NA	NA	MRC-IEU	64949	Sausage intake
ukb-b-5850	2142	62807	MRC-IEU	64949	Types of spreads/sauces consumed: Cream
ukb-b-5855	52130	2147	MRC-IEU	54277	Carer support indicators: No
ukb-b-5863	13953	252	MRC-IEU	14205	Skin removed from poultry
ukb-b-5867	NA	NA	MRC-IEU	64949	Intake of artificial sweetener added to tea
ukb-b-11465	1962	458574	MRC-IEU	460536	Reason for glasses/contact lenses: For a 'squint' or 'turn' in an eye since childhood (called 'strabismus')
ukb-b-588	NA	NA	MRC-IEU	64949	Cucumber intake
ukb-b-589	NA	NA	MRC-IEU	455314	Particulate matter air pollution (pm10); 2007
ukb-b-5911	11348	451662	MRC-IEU	463010	Diagnoses - secondary ICD10: Z88.0 Personal history of allergy to penicillin
ukb-b-5935	6927	456006	MRC-IEU	462933	Operation code: shoulder surgery
ukb-b-5942	15430	384069	MRC-IEU	399499	Illnesses of father: Severe depression
ukb-b-5945	NA	NA	MRC-IEU	204568	Relative age of first facial hair
ukb-b-5946	1479	461531	MRC-IEU	463010	Diagnoses - main ICD10: S82.80 Fractures of other parts of lower leg (closed)
ukb-b-5948	1984	461026	MRC-IEU	463010	Diagnoses - main ICD10: R35 Polyuria
ukb-b-5954	10474	445029	MRC-IEU	455503	Part of a multiple birth
ukb-b-5968	2875	460135	MRC-IEU	463010	Operative procedures - secondary OPCS: Z28.8 Specified large intestine NEC
ukb-b-1147	1016	461994	MRC-IEU	463010	Diagnoses - secondary ICD10: D12.5 Sigmoid colon
ukb-b-5981	1100	461833	MRC-IEU	462933	Operation code: removal of rodent ulcer / basal cell carcinoma (bcc)
ukb-b-5991	NA	NA	MRC-IEU	103181	Father's age
ukb-b-6011	NA	NA	MRC-IEU	68426	Duration of fitness test
ukb-b-6019	NA	NA	MRC-IEU	108946	Number of cigarettes previously smoked daily
ukb-b-602	NA	NA	MRC-IEU	64944	Garlic bread intake
ukb-b-6026	5304	457706	MRC-IEU	463010	Diagnoses - main ICD10: M20.1 Hallux valgus (acquired)
ukb-b-6027	NA	NA	MRC-IEU	146171	Heel broadband ultrasound attenuation (right)
ukb-b-6031	3770	459240	MRC-IEU	463010	PCT where patients GP was registered: NORTHUMBERLAND CARE TRUST
ukb-b-6044	2819	460191	MRC-IEU	463010	PCT responsible for patient data: GATESHEAD PCT
ukb-b-6063	6838	58111	MRC-IEU	64949	Reason for not eating or drinking normally: Other reason untypical diet
ukb-b-11480	NA	NA	MRC-IEU	97653	Corneal hysteresis (right)
ukb-b-6066	NA	NA	MRC-IEU	447485	Tea intake
ukb-b-6077	4180	458830	MRC-IEU	463010	Diagnoses - secondary ICD10: N39.0 Urinary tract infection, site not specified
ukb-b-6082	1597	461413	MRC-IEU	463010	Diagnoses - main ICD10: N81.6 Rectocele
ukb-b-6087	1666	461344	MRC-IEU	463010	PCT responsible for patient data: REDCAR AND CLEVELAND PCT
ukb-b-6092	NA	NA	MRC-IEU	73229	Age at cancer diagnosis
ukb-b-6105	1608	461325	MRC-IEU	462933	Treatment/medication code: zopiclone
ukb-b-6134	NA	NA	MRC-IEU	307897	Age completed full time education
ukb-b-6140	11377	53572	MRC-IEU	64949	Type of fat/oil used in cooking: Cooking fat unknown
ukb-b-6144	5813	438458	MRC-IEU	444271	Treatment speciality of consultant (recoded): Geriatric medicine
ukb-b-6154	NA	NA	MRC-IEU	64949	Peach/nectarine intake
ukb-b-10002	3177	28140	MRC-IEU	31317	Manic/hyper symptoms: All of the above
ukb-b-1016	1053	461957	MRC-IEU	463010	Operative procedures - main OPCS: M29.3 Endoscopic removal of tubal prosthesis from ureter
ukb-b-11484	7714	455296	MRC-IEU	463010	Diagnoses - secondary ICD10: Z51.1 Chemotherapy session for neoplasm
ukb-b-6164	1923	461087	MRC-IEU	463010	Operative procedures - main OPCS: H01.2 Emergency excision of abnormal appendix NEC
ukb-b-6181	NA	NA	MRC-IEU	64949	Watercress intake
ukb-b-6185	NA	NA	MRC-IEU	64949	Cheese spread intake
ukb-b-621	NA	NA	MRC-IEU	64949	Pulses intake
ukb-b-6214	NA	NA	MRC-IEU	64949	Doughnut intake
ukb-b-6217	6900	456110	MRC-IEU	463010	Diagnoses - secondary ICD10: I48 Atrial fibrillation and flutter
ukb-b-6218	NA	NA	MRC-IEU	64949	Mango intake
ukb-b-622	NA	NA	MRC-IEU	99368	Index of best refractometry result (right)
ukb-b-6220	3426	459584	MRC-IEU	463010	PCT where patients GP was registered: SUTTON AND MERTON PCT
ukb-b-6222	96353	366657	MRC-IEU	463010	Operative procedures - secondary OPCS: Z94.2 Right sided operation
ukb-b-11491	NA	NA	MRC-IEU	64949	Added milk to rooibos tea
ukb-b-6223	11925	451085	MRC-IEU	463010	Diagnoses - main ICD10: R10.4 Other and unspecified abdominal pain
ukb-b-6230	1118	461892	MRC-IEU	463010	Operative procedures - main OPCS: M47.4 Urodynamic studies using catheter
ukb-b-6235	18319	444614	MRC-IEU	462933	Operation code: cholecystectomy/gall bladder removal
ukb-b-6244	NA	NA	MRC-IEU	391502	Exposure to tobacco smoke outside home
ukb-b-6246	NA	NA	MRC-IEU	64940	Bread roll intake
ukb-b-6248	1402	461608	MRC-IEU	463010	Operative procedures - secondary OPCS: Y98.3 Radiology of three body areas (or 20-40 minutes)
ukb-b-6251	NA	NA	MRC-IEU	94284	3mm regularity index (right)
ukb-b-6266	4957	457976	MRC-IEU	462933	Operation code: cataract extraction/lens implant
ukb-b-6267	2035	458721	MRC-IEU	460756	Destinations on discharge from hospital (recoded): Transfer within NHS provider: Medical specialty
ukb-b-6295	2559	460451	MRC-IEU	463010	Diagnoses - secondary ICD10: Z03.4 Observation for suspected myocardial infarction
ukb-b-11492	1408	461525	MRC-IEU	462933	Treatment/medication code: salamol 100micrograms inhaler
ukb-b-6298	NA	NA	MRC-IEU	64949	Oatcakes intake
ukb-b-6306	NA	NA	MRC-IEU	460844	Overall health rating
ukb-b-6324	NA	NA	MRC-IEU	461981	Processed meat intake
ukb-b-6330	1726	461284	MRC-IEU	463010	Diagnoses - main ICD10: O80.0 Spontaneous vertex delivery
ukb-b-6351	1277	442701	MRC-IEU	443978	Treatment speciality of consultant (recoded): Cardiac surgery
ukb-b-6352	3340	459670	MRC-IEU	463010	Type of cancer: ICD10: C50.4 Upper-outer quadrant of breast
ukb-b-6353	37362	423174	MRC-IEU	460536	Reason for glasses/contact lenses: For short-sightedness, i.e. only or mainly for distance viewing such as driving, cinema etc (called 'myopia')
ukb-b-6354	9236	453697	MRC-IEU	462933	Operation code: endoscopy / gastroscopy
ukb-b-6358	6116	456817	MRC-IEU	462933	Non-cancer illness code, self-reported: stroke
ukb-b-6373	NA	NA	MRC-IEU	64944	Liver intake
ukb-b-11495	236244	224132	MRC-IEU	460376	Types of physical activity in last 4 weeks: Light DIY (eg: pruning, watering the lawn)
ukb-b-6392	NA	NA	MRC-IEU	41182	Longest period of unenthusiasm / disinterest
ukb-b-6400	1817	461193	MRC-IEU	463010	PCT where patients GP was registered: CALDERDALE PCT
ukb-b-6412	NA	NA	MRC-IEU	78879	Number of stillbirths
ukb-b-6413	1790	461220	MRC-IEU	463010	Diagnoses - secondary ICD10: N73.6 Female pelvic peritoneal adhesions
ukb-b-6414	1119	461891	MRC-IEU	463010	PCT where patients GP was registered: TRAFFORD NORTH PCT
ukb-b-6415	1206	461727	MRC-IEU	462933	Treatment/medication code: lactulose product
ukb-b-6429	1219	461791	MRC-IEU	463010	PCT where patients GP was registered: NORTH SHEFFIELD PCT
ukb-b-6441	2224	460786	MRC-IEU	463010	Diagnoses - secondary ICD10: R55 Syncope and collapse
ukb-b-6445	18171	203526	MRC-IEU	221697	Ever had hysterectomy (womb removed)
ukb-b-6448	12937	52012	MRC-IEU	64949	Type of sliced bread eaten: mixed
ukb-b-11497	72111	390822	MRC-IEU	462933	Operation code: tonsillectomy +/- adenoids
ukb-b-645	NA	NA	MRC-IEU	83410	6mm strong meridian (left)
ukb-b-6458	47102	414011	MRC-IEU	461113	Mouth/teeth dental problems: Mouth ulcers
ukb-b-6474	2701	460232	MRC-IEU	462933	Treatment/medication code: ezetimibe
ukb-b-6500	NA	NA	MRC-IEU	64949	Pancake intake
ukb-b-6503	NA	NA	MRC-IEU	39749	Systolic blood pressure, manual reading
ukb-b-6504	1187	461823	MRC-IEU	463010	PCT where patients GP was registered: AMBER VALLEY PCT
ukb-b-6514	10662	452271	MRC-IEU	462933	Non-cancer illness code, self-reported: hiatus hernia
ukb-b-6515	NA	NA	MRC-IEU	46104	Time since last prostate specific antigen (PSA) test
ukb-b-6517	2594	460416	MRC-IEU	463010	Diagnoses - secondary ICD10: R31 Unspecified haematuria
ukb-b-6519	255812	194953	MRC-IEU	450765	Worrier / anxious feelings
ukb-b-1153	1615	461395	MRC-IEU	463010	PCT where patients GP was registered: NORTH BIRMINGHAM PCT
ukb-b-6528	3024	459986	MRC-IEU	463010	Diagnoses - secondary ICD10: D25.9 Leiomyoma of uterus, unspecified
ukb-b-6538	1254	461679	MRC-IEU	462933	Treatment/medication code: mirtazapine
ukb-b-6539	1020	461913	MRC-IEU	462933	Treatment/medication code: minerals - magnesium
ukb-b-6540	3570	459440	MRC-IEU	463010	PCT responsible for patient data: NEWCASTLE PCT
ukb-b-6541	108626	353323	MRC-IEU	461949	Main speciality of consultant (recoded): General surgery
ukb-b-6543	1144	461866	MRC-IEU	463010	Operative procedures - secondary OPCS: E04.1 Submucous diathermy to turbinate of nose
ukb-b-6547	3607	459403	MRC-IEU	463010	PCT where patients GP was registered: BURY PCT
ukb-b-6548	6998	415466	MRC-IEU	422464	Illnesses of mother: Parkinson's disease
ukb-b-6549	2000	460933	MRC-IEU	462933	Treatment/medication code: calcium+vitamin d 500units tablet
ukb-b-6551	1148	461862	MRC-IEU	463010	Operative procedures - main OPCS: W15.1 Osteotomy of neck of first metatarsal bone
ukb-b-11531	1011	461999	MRC-IEU	463010	Diagnoses - main ICD10: R32 Unspecified urinary incontinence
ukb-b-6562	1931	461079	MRC-IEU	463010	Diagnoses - main ICD10: R06.0 Dyspnoea
ukb-b-6569	1897	461113	MRC-IEU	463010	PCT where patients GP was registered: HEYWOOD, MIDDLETON AND ROCHDALE PCT
ukb-b-657	26145	436788	MRC-IEU	462933	Operation code: dilatation and curettage/d+c
ukb-b-6576	2359	460651	MRC-IEU	463010	Diagnoses - main ICD10: J18.1 Lobar pneumonia, unspecified
ukb-b-6591	NA	NA	MRC-IEU	406457	Age first had sexual intercourse
ukb-b-660	NA	NA	MRC-IEU	462925	Number of self-reported cancers
ukb-b-6608	5981	457029	MRC-IEU	463010	Diagnoses - main ICD10: R10.1 Pain localised to upper abdomen
ukb-b-6614	6601	437838	MRC-IEU	444439	Treatment speciality of consultant (recoded): Thoracic medicine
ukb-b-6615	2431	460579	MRC-IEU	463010	PCT where patients GP was registered: BERKSHIRE EAST PCT
ukb-b-6616	1031	461979	MRC-IEU	463010	Diagnoses - secondary ICD10: K26.9 Unspecified as acute or chronic, without haemorrhage or perforation
ukb-b-11532	NA	NA	MRC-IEU	456380	Average 16-hour sound level of noise pollution
ukb-b-6633	1944	460989	MRC-IEU	462933	Non-cancer illness code, self-reported: other renal/kidney problem
ukb-b-6634	1302	461708	MRC-IEU	463010	PCT where patients GP was registered: WANDSWORTH PCT
ukb-b-6650	1053	461880	MRC-IEU	462933	Treatment/medication code: adalat 5mg capsule
ukb-b-6652	1471	442454	MRC-IEU	443925	Treatment speciality of consultant (recoded): Respiratory Medicine
ukb-b-6666	2965	460045	MRC-IEU	463010	Operative procedures - main OPCS: A55.9 Unspecified diagnostic spinal puncture
ukb-b-67	8862	16329	MRC-IEU	25191	Carer support indicators: Yes
ukb-b-6704	NA	NA	MRC-IEU	454757	Arm fat mass (right)
ukb-b-671	NA	NA	MRC-IEU	364083	Interpolated Year when operation took place
ukb-b-6716	1467	461543	MRC-IEU	463010	Diagnoses - main ICD10: K29.5 Chronic gastritis, unspecified
ukb-b-6720	10044	452966	MRC-IEU	463010	Diagnoses - main ICD10: I83.9 Varicose veins of lower extremities without ulcer or inflammation
ukb-b-11535	89339	372045	MRC-IEU	461384	Mineral and other dietary supplements: Glucosamine
ukb-b-6721	1003	462007	MRC-IEU	463010	Diagnoses - main ICD10: K60.3 Anal fistula
ukb-b-6725	1346	461664	MRC-IEU	463010	Operative procedures - main OPCS: W58.1 Primary resurfacing arthroplasty of joint
ukb-b-6727	22710	439570	MRC-IEU	462280	Methods of discharge from hospital (recoded): Discharged on clinical advice/consent: From inpatient/daycase care
ukb-b-6740	263827	197415	MRC-IEU	461242	Current employment status: In paid employment or self-employed
ukb-b-6748	2324	458918	MRC-IEU	461242	Current employment status: None of the above
ukb-b-676	1029	461981	MRC-IEU	463010	Operative procedures - secondary OPCS: J43.9 Unspecified diagnostic endoscopic retrograde examination of bile duct and pancreatic duct
ukb-b-6762	3838	459172	MRC-IEU	463010	PCT where patients GP was registered: NOTTINGHAM CITY PCT
ukb-b-677	2188	460822	MRC-IEU	463010	Diagnoses - main ICD10: K43.9 Ventral hernia without obstruction or gangrene
ukb-b-6772	6500	456433	MRC-IEU	462933	Operation code: removal of mole/skin lesion
ukb-b-6779	3328	459682	MRC-IEU	463010	Diagnoses - main ICD10: K59.0 Constipation
ukb-b-11542	7877	23440	MRC-IEU	31317	Manic/hyper symptoms: I was more active than usual
ukb-b-6798	2169	460841	MRC-IEU	463010	Operative procedures - main OPCS: A52.1 Therapeutic lumbar epidural injection
ukb-b-6806	1183	459573	MRC-IEU	460756	Destinations on discharge from hospital (recoded): Transfer within NHS provider: Surgical specialty
ukb-b-6811	NA	NA	MRC-IEU	364465	Time spent outdoors in winter
ukb-b-6824	3642	459368	MRC-IEU	463010	Diagnoses - secondary ICD10: K62.5 Haemorrhage of anus and rectum
ukb-b-6826	1044	461966	MRC-IEU	463010	Diagnoses - secondary ICD10: Z13.8 Special screening examination for other specified diseases and disorders
ukb-b-6834	2141	460792	MRC-IEU	462933	Treatment/medication code: gabapentin
ukb-b-6848	80611	69288	MRC-IEU	149899	Ever depressed for a whole week
ukb-b-6849	1463	461547	MRC-IEU	463010	PCT where patients GP was registered: DARLINGTON PCT
ukb-b-6852	NA	NA	MRC-IEU	96007	3mm strong meridian (right)
ukb-b-686	1568	461442	MRC-IEU	463010	Diagnoses - main ICD10: K35.9 Acute appendicitis, unspecified
ukb-b-10162	NA	NA	MRC-IEU	43440	Job involve night shift work
ukb-b-11550	3518	459415	MRC-IEU	462933	Non-cancer illness code, self-reported: atrial fibrillation
ukb-b-6863	23610	439323	MRC-IEU	462933	Operation code: caesarean section / caesarian section
ukb-b-6873	1128	461882	MRC-IEU	463010	PCT responsible for patient data: WESTERN CHESHIRE PCT
ukb-b-6885	6693	58256	MRC-IEU	64949	Types of spread used on bread/crackers: Spreadable butter on bread/crackers
ukb-b-6888	NA	NA	MRC-IEU	64979	Vitamin E
ukb-b-6891	NA	NA	MRC-IEU	150110	Number of triplets attempted (left)
ukb-b-69	2888	460045	MRC-IEU	462933	Non-cancer illness code, self-reported: chronic sinusitis
ukb-b-6906	1307	461626	MRC-IEU	462933	Non-cancer illness code, self-reported: mania/bipolar disorder/manic depression
ukb-b-6911	9640	453293	MRC-IEU	462933	Treatment/medication code: diclofenac
ukb-b-6951	4010	440225	MRC-IEU	444235	Treatment speciality of consultant (recoded): Cardiothoracic surgery
ukb-b-698	338180	121420	MRC-IEU	459600	How are people in household related to participant: Husband, wife or partner
ukb-b-11553	1034	461976	MRC-IEU	463010	Operative procedures - main OPCS: F09.5 Surgical removal of retained root of tooth
ukb-b-6987	1944	461066	MRC-IEU	463010	PCT where patients GP was registered: SOUTH STOKE PCT
ukb-b-6989	3765	61184	MRC-IEU	64949	Type of baguette eaten: white
ukb-b-6991	158565	300995	MRC-IEU	459560	Seen doctor (GP) for nerves, anxiety, tension or depression
ukb-b-6992	9846	55103	MRC-IEU	64949	Type of meals eaten: Restaurant meals
ukb-b-6994	1067	461943	MRC-IEU	463010	Type of cancer: ICD10: C44.7 Skin of lower limb, including hip
ukb-b-6998	1165	461845	MRC-IEU	463010	Diagnoses - secondary ICD10: M15.9 Polyarthrosis, unspecified
ukb-b-7007	66747	394818	MRC-IEU	461565	Other eye problems
ukb-b-7012	1190	461820	MRC-IEU	463010	Operative procedures - secondary OPCS: Z67.6 Lumbosacral joint
ukb-b-703	NA	NA	MRC-IEU	328153	Duration walking for pleasure
ukb-b-7030	NA	NA	MRC-IEU	64949	Number of crackers/crispbreads with butter/margarine
ukb-b-11563	NA	NA	MRC-IEU	64949	Satsuma intake
ukb-b-7043	31393	429991	MRC-IEU	461384	Mineral and other dietary supplements: Calcium
ukb-b-7047	24622	438388	MRC-IEU	463010	Operative procedures - main OPCS: M45.9 Unspecified diagnostic endoscopic examination of bladder
ukb-b-707	2760	460250	MRC-IEU	463010	Diagnoses - secondary ICD10: K58.9 Irritable bowel syndrome without diarrhoea
ukb-b-7073	3012	459998	MRC-IEU	463010	Diagnoses - main ICD10: R13 Dysphagia
ukb-b-7085	13710	51239	MRC-IEU	64949	Thickness of butter/margarine spread on sliced bread: medium
ukb-b-7110	3791	61158	MRC-IEU	64949	Vitamin and/or mineral supplement use: Multivitamin with multimineral
ukb-b-7118	2596	460414	MRC-IEU	463010	Diagnoses - main ICD10: M23.23 Derangement of meniscus due to old tear or injury (Medial collateral ligament or Other and unspecified medial meniscus)
ukb-b-712	3035	459975	MRC-IEU	463010	Diagnoses - secondary ICD10: Z51.2 Other chemotherapy
ukb-b-7128	245275	5190	MRC-IEU	250465	Ever had cervical smear test
ukb-b-713	7343	455667	MRC-IEU	463010	Operative procedures - secondary OPCS: Q22.1 Bilateral salpingoophorectomy
ukb-b-11566	4540	458393	MRC-IEU	462933	Treatment/medication code: calcichew d3 tablet
ukb-b-7135	110264	339661	MRC-IEU	449925	Treatment speciality of consultant (recoded): General surgery
ukb-b-7137	64534	393013	MRC-IEU	457547	Medication for pain relief, constipation, heartburn: Aspirin
ukb-b-7138	NA	NA	MRC-IEU	114431	Age stopped smoking
ukb-b-7150	2163	460770	MRC-IEU	462933	Non-cancer illness code, self-reported: urinary tract infection/kidney infection
ukb-b-7166	2345	460665	MRC-IEU	463010	Diagnoses - main ICD10: K57.9 Diverticular disease of intestine, part unspecified, without perforation or abscess
ukb-b-7178	25486	87097	MRC-IEU	112583	Doctor diagnosed hayfever or allergic rhinitis
ukb-b-7189	6297	438057	MRC-IEU	444354	Treatment speciality of consultant (recoded): Neurosurgery
ukb-b-7196	1478	9009	MRC-IEU	10487	Delivery methods: Elective caesarean section
ukb-b-7205	1296	461714	MRC-IEU	463010	Operative procedures - main OPCS: M14.1 Extracorporeal shock wave lithotripsy of calculus of kidney
ukb-b-7211	1373	461637	MRC-IEU	463010	Diagnoses - main ICD10: J33.9 Nasal polyp, unspecified
ukb-b-11567	1189	461821	MRC-IEU	463010	Operative procedures - main OPCS: D02.1 Excision of lesion of external ear
ukb-b-7212	NA	NA	MRC-IEU	454823	Leg fat mass (left)
ukb-b-7217	NA	NA	MRC-IEU	94258	3mm asymmetry index (right)
ukb-b-7236	1016	461994	MRC-IEU	463010	Operative procedures - secondary OPCS: K40.2 Saphenous vein graft replacement of two coronary arteries
ukb-b-7237	1019	461991	MRC-IEU	463010	Operative procedures - secondary OPCS: Q12.4 Removal of intrauterine contraceptive device NEC
ukb-b-7244	NA	NA	MRC-IEU	64979	Carbohydrate
ukb-b-7278	10809	452201	MRC-IEU	463010	Operative procedures - main OPCS: T20.2 Primary repair of inguinal hernia using insert of prosthetic material
ukb-b-7280	6417	456516	MRC-IEU	462933	Non-cancer illness code, self-reported: emphysema/chronic bronchitis
ukb-b-7284	2321	460689	MRC-IEU	463010	Operative procedures - main OPCS: H51.1 Haemorrhoidectomy
ukb-b-7288	NA	NA	MRC-IEU	94008	3mm asymmetry angle (left)
ukb-b-7289	52087	409770	MRC-IEU	461857	Pain type(s) experienced in last month: Hip pain
ukb-b-11572	6641	456369	MRC-IEU	463010	Diagnoses - main ICD10: N92.0 Excessive and frequent menstruation with regular cycle
ukb-b-7294	1548	461462	MRC-IEU	463010	Operative procedures - secondary OPCS: Y52.8 Other specified approach to organ through other opening
ukb-b-7299	2117	460893	MRC-IEU	463010	Diagnoses - secondary ICD10: Z85.5 Personal history of malignant neoplasm of urinary tract
ukb-b-73	3432	457680	MRC-IEU	461112	Main speciality of consultant (recoded): Clinical haematology
ukb-b-730	NA	NA	MRC-IEU	64949	Fresh tomato intake
ukb-b-732	5407	457603	MRC-IEU	463010	Operative procedures - secondary OPCS: Z28.7 Colon NEC
ukb-b-7323	NA	NA	MRC-IEU	64979	Energy
ukb-b-7330	1053	461957	MRC-IEU	463010	Diagnoses - main ICD10: K31.7 Polyp of stomach and duodenum
ukb-b-7337	329755	130621	MRC-IEU	460376	Types of physical activity in last 4 weeks: Walking for pleasure (not as a means of transport)
ukb-b-7350	2891	206747	MRC-IEU	209638	Medication for cholesterol, blood pressure or diabetes: Insulin
ukb-b-7352	5254	457756	MRC-IEU	463010	Diagnoses - secondary ICD10: Z92.1 Personal history of long-term (current) use of anticoagulants
ukb-b-11578	12799	59596	MRC-IEU	72395	Chest pain or discomfort walking normally
ukb-b-7356	7253	452489	MRC-IEU	459742	Illness, injury, bereavement, stress in last 2 years: Death of a spouse or partner
ukb-b-7372	NA	NA	MRC-IEU	64979	Magnesium
ukb-b-7375	2314	458793	MRC-IEU	461107	Main speciality of consultant (recoded): Infectious diseases
ukb-b-7376	NA	NA	MRC-IEU	454863	Impedance of leg (right)
ukb-b-7385	2423	460510	MRC-IEU	462933	Treatment/medication code: codeine
ukb-b-7408	NA	NA	MRC-IEU	397751	Average total household income before tax
ukb-b-7414	1213	461797	MRC-IEU	463010	PCT where patients GP was registered: BRADFORD SOUTH AND WEST PCT
ukb-b-7418	7023	455987	MRC-IEU	463010	Diagnoses - main ICD10: Z30.2 Sterilisation
ukb-b-7420	NA	NA	MRC-IEU	64949	Courgette intake
ukb-b-7421	1268	461742	MRC-IEU	463010	Diagnoses - secondary ICD10: K51.9 Ulcerative colitis, unspecified
ukb-b-11582	9579	453431	MRC-IEU	463010	Diagnoses - main ICD10: K62.5 Haemorrhage of anus and rectum
ukb-b-7422	NA	NA	MRC-IEU	459416	Use of sun/uv protection
ukb-b-7425	3143	459867	MRC-IEU	463010	Diagnoses - main ICD10: Z03.8 Observation for other suspected diseases and conditions
ukb-b-7428	1481	461529	MRC-IEU	463010	Diagnoses - main ICD10: N63 Unspecified lump in breast
ukb-b-7429	NA	NA	MRC-IEU	64949	Blue cheese intake
ukb-b-7432	NA	NA	MRC-IEU	460910	Number of times snap-button pressed
ukb-b-7435	NA	NA	MRC-IEU	20911	Age diabetes diagnosed
ukb-b-7436	5771	457239	MRC-IEU	463010	Diagnoses - secondary ICD10: I25.1 Atherosclerotic heart disease
ukb-b-744	4928	458082	MRC-IEU	463010	Operative procedures - secondary OPCS: Z49.4 Skin of back
ukb-b-7443	1245	461765	MRC-IEU	463010	Operative procedures - secondary OPCS: Z81.5 Elbow joint
ukb-b-7444	2321	460689	MRC-IEU	463010	Diagnoses - main ICD10: I84.8 Unspecified haemorrhoids with other complications
ukb-b-11588	4245	27072	MRC-IEU	31317	Manic/hyper symptoms: I needed less sleep than usual
ukb-b-7460	NA	NA	MRC-IEU	142387	Pack years adult smoking as proportion of life span exposed to smoking
ukb-b-7463	2729	460281	MRC-IEU	463010	Diagnoses - main ICD10: Z46.6 Fitting and adjustment of urinary device
ukb-b-7467	2176	460834	MRC-IEU	463010	Diagnoses - secondary ICD10: R51 Headache
ukb-b-7469	6239	456694	MRC-IEU	462933	Non-cancer illness code, self-reported: enlarged prostate
ukb-b-7478	NA	NA	MRC-IEU	461026	Hand grip strength (left)
ukb-b-748	NA	NA	MRC-IEU	64949	Filtered coffee intake
ukb-b-7500	NA	NA	MRC-IEU	99071	Spherical power (left)
ukb-b-7503	3730	61219	MRC-IEU	64949	Liquid used to make porridge: Porridge with water
ukb-b-752	1899	461111	MRC-IEU	463010	Operative procedures - main OPCS: H20.2 Fibreoptic endoscopic cauterisation of lesion of colon
ukb-b-7534	1596	461414	MRC-IEU	463010	Diagnoses - main ICD10: K01.1 Impacted teeth
ukb-b-11590	10693	451187	MRC-IEU	461880	Vascular/heart problems diagnosed by doctor: Heart attack
ukb-b-7551	NA	NA	MRC-IEU	68425	Maximum workload during fitness test
ukb-b-7556	NA	NA	MRC-IEU	91982	Age hay fever, rhinitis or eczema diagnosed
ukb-b-7564	1125	461808	MRC-IEU	462933	Operation code: oesphageal fundoplication/hiatus hernia surgery
ukb-b-758	NA	NA	MRC-IEU	64949	Couscous intake
ukb-b-7582	2095	460838	MRC-IEU	462933	Non-cancer illness code, self-reported: essential hypertension
ukb-b-7584	2439	460494	MRC-IEU	462933	Non-cancer illness code, self-reported: ulcerative colitis
ukb-b-7587	5318	19929	MRC-IEU	25247	Length of longest manic/irritable episode
ukb-b-7589	1742	461268	MRC-IEU	463010	PCT responsible for patient data: OLDHAM PCT
ukb-b-7593	NA	NA	MRC-IEU	68426	ECG, phase duration
ukb-b-7596	NA	NA	MRC-IEU	96007	3mm index of best keratometry results (right)
ukb-b-10164	1169	461841	MRC-IEU	463010	Operative procedures - main OPCS: X31.2 Intravenous pyelography
ukb-b-11598	NA	NA	MRC-IEU	151546	Pulse wave reflection index
ukb-b-7603	3347	459586	MRC-IEU	462933	Non-cancer illness code, self-reported: muscle or soft tissue injuries
ukb-b-7609	3871	459139	MRC-IEU	463010	Operative procedures - main OPCS: B28.2 Partial excision of breast NEC
ukb-b-7641	NA	NA	MRC-IEU	64948	Crumble intake
ukb-b-7643	1091	461919	MRC-IEU	463010	Diagnoses - secondary ICD10: Z80.3 Family history of malignant neoplasm of breast
ukb-b-7647	43173	402976	MRC-IEU	446149	Treatment speciality of consultant (recoded): Urology
ukb-b-7660	1160	461850	MRC-IEU	463010	Diagnoses - main ICD9: 4549 Varicose veins of lower extremity without ulcer/inflammation
ukb-b-7663	47468	412908	MRC-IEU	460376	Types of physical activity in last 4 weeks: Strenuous sports
ukb-b-7675	3921	459089	MRC-IEU	463010	Operative procedures - secondary OPCS: Y97.3 Radiology with post contrast
ukb-b-770	NA	NA	MRC-IEU	64941	Other meat intake
ukb-b-7700	3540	459470	MRC-IEU	463010	Diagnoses - main ICD10: M17.1 Other primary gonarthrosis
ukb-b-1160	NA	NA	MRC-IEU	64949	Chocolate-covered raisin intake
ukb-b-7702	3054	459956	MRC-IEU	463010	Diagnoses - secondary ICD10: Y83.6 Removal of other organ (partial) (total)
ukb-b-7710	NA	NA	MRC-IEU	39749	Pulse rate (during blood-pressure measurement)
ukb-b-7739	1127	461883	MRC-IEU	463010	Operative procedures - main OPCS: L87.4 Avulsion of varicose vein of leg
ukb-b-7748	22028	401107	MRC-IEU	423135	Illnesses of mother: Bowel cancer
ukb-b-7753	NA	NA	MRC-IEU	64949	Yogurt intake
ukb-b-7754	1244	461689	MRC-IEU	462933	Treatment/medication code: serevent 25mcg inhaler
ukb-b-7759	53091	11858	MRC-IEU	64949	Typical diet yesterday
ukb-b-7760	4156	60793	MRC-IEU	64949	Types of spread used on bread/crackers: Dairy spread on bread/crackers
ukb-b-7763	3899	457255	MRC-IEU	461154	Main speciality of consultant (recoded): Rheumatology
ukb-b-7773	30945	368725	MRC-IEU	399670	Illnesses of father: Prostate cancer
ukb-b-11601	4670	458340	MRC-IEU	463010	Diagnoses - main ICD10: N40 Hyperplasia of prostate
ukb-b-779	2625	460385	MRC-IEU	463010	PCT responsible for patient data: SOUTH BIRMINGHAM PCT
ukb-b-7793	2211	460799	MRC-IEU	463010	Diagnoses - main ICD9: V252 Sterilization
ukb-b-78	1908	461102	MRC-IEU	463010	Operative procedures - main OPCS: E09.1 Excision of lesion of external nose
ukb-b-7805	2913	460097	MRC-IEU	463010	PCT responsible for patient data: SURREY PCT
ukb-b-7815	1600	461410	MRC-IEU	463010	Operative procedures - secondary OPCS: U05.1 Computed tomography of head
ukb-b-782	1521	461489	MRC-IEU	463010	Diagnoses - secondary ICD10: R13 Dysphagia
ukb-b-7831	1060	461873	MRC-IEU	462933	Non-cancer illness code, self-reported: fracture wrist / colles fracture
ukb-b-7844	1869	461141	MRC-IEU	463010	Diagnoses - secondary ICD10: D50.9 Iron deficiency anaemia, unspecified
ukb-b-7853	1385	461625	MRC-IEU	463010	Diagnoses - secondary ICD10: G47.3 Sleep apnoea
ukb-b-7859	NA	NA	MRC-IEU	454826	Impedance of arm (right)
ukb-b-11605	27747	429800	MRC-IEU	457547	Medication for pain relief, constipation, heartburn: Omeprazole (e.g. Zanprol)
ukb-b-7864	NA	NA	MRC-IEU	64979	Vitamin B6
ukb-b-7869	4836	458097	MRC-IEU	462933	Operation code: coronary angioplasty (ptca) +/- stent
ukb-b-7872	60218	400895	MRC-IEU	461113	Mouth/teeth dental problems: Bleeding gums
ukb-b-7879	2273	460737	MRC-IEU	463010	PCT where patients GP was registered: SOUTH WEST OXFORDSHIRE PCT
ukb-b-7881	9746	453264	MRC-IEU	463010	Operative procedures - main OPCS: W82.2 Endoscopic resection of semilunar cartilage NEC
ukb-b-7896	1151	461782	MRC-IEU	462933	Treatment/medication code: tiotropium
ukb-b-7901	1024	461909	MRC-IEU	462933	Non-cancer illness code, self-reported: infective/viral hepatitis
ukb-b-791	NA	NA	MRC-IEU	84303	6mm weak meridian angle (right)
ukb-b-7910	23883	376037	MRC-IEU	399920	Illnesses of father: Bowel cancer
ukb-b-7926	84853	373226	MRC-IEU	458079	Qualifications: NVQ or HND or HNC or equivalent
ukb-b-11615	123661	334418	MRC-IEU	458079	Qualifications: A levels/AS levels or equivalent
ukb-b-7932	3216	459794	MRC-IEU	463010	PCT responsible for patient data: STOKE ON TRENT PCT
ukb-b-7946	1665	461345	MRC-IEU	463010	Operative procedures - secondary OPCS: V55.2 Two levels of spine
ukb-b-7953	NA	NA	MRC-IEU	421986	Forced vital capacity (FVC)
ukb-b-7966	3121	459812	MRC-IEU	462933	Treatment/medication code: adcal-d3 1.5g/10micrograms chewable tablet
ukb-b-7992	NA	NA	MRC-IEU	436424	Diastolic blood pressure, automated reading
ukb-b-8006	NA	NA	MRC-IEU	461900	Poultry intake
ukb-b-8007	NA	NA	MRC-IEU	64949	Soft cheese intake
ukb-b-8013	NA	NA	MRC-IEU	260069	Length of working week for main job
ukb-b-8024	1663	461347	MRC-IEU	463010	PCT where patients GP was registered: BIRKENHEAD AND WALLASEY PCT
ukb-b-8053	8205	454728	MRC-IEU	462933	Operation code: laparoscopy
ukb-b-11618	1617	461393	MRC-IEU	463010	Operative procedures - secondary OPCS: Q55.3 Papanicolau smear NEC
ukb-b-8061	1182	63767	MRC-IEU	64949	Type of sliced bread eaten: other
ukb-b-8072	4133	458877	MRC-IEU	463010	Diagnoses - secondary ICD10: N40 Hyperplasia of prostate
ukb-b-8080	18641	231069	MRC-IEU	249710	Medication for cholesterol, blood pressure, diabetes, or take exogenous hormones: Hormone replacement therapy
ukb-b-8085	1059	461951	MRC-IEU	463010	Diagnoses - main ICD10: M65.3 Trigger finger
ukb-b-8088	2677	460333	MRC-IEU	463010	PCT responsible for patient data: WAKEFIELD DISTRICT PCT
ukb-b-8089	NA	NA	MRC-IEU	448651	Cooked vegetable intake
ukb-b-8092	1039	461971	MRC-IEU	463010	Diagnoses - secondary ICD10: Z92.4 Personal history of major surgery, not elsewhere classified
ukb-b-8102	3624	61325	MRC-IEU	64949	Types of spreads/sauces consumed: Low fat mayonnaise
ukb-b-8105	1099	461911	MRC-IEU	463010	External causes: Y83.2 Surgical operation with anastomosis, bypass or graft
ukb-b-8106	1101	461909	MRC-IEU	463010	Operative procedures - main OPCS: F12.1 Apicectomy of tooth
ukb-b-11632	17884	445049	MRC-IEU	462933	Treatment/medication code: atenolol
ukb-b-8107	1344	461666	MRC-IEU	463010	Operative procedures - secondary OPCS: R14.1 Forewater rupture of amniotic membrane
ukb-b-8114	1703	442389	MRC-IEU	444092	Treatment speciality of consultant (recoded): Nephrology
ukb-b-8115	1290	461720	MRC-IEU	463010	Operative procedures - secondary OPCS: Z27.8 Specified upper digestive tract NEC
ukb-b-812	NA	NA	MRC-IEU	64949	Spinach intake
ukb-b-8121	NA	NA	MRC-IEU	462630	Salt added to food
ukb-b-8124	NA	NA	MRC-IEU	64949	Onion intake
ukb-b-8131	7880	455130	MRC-IEU	463010	Operative procedures - main OPCS: H25.1 Diagnostic endoscopic examination of lower bowel and biopsy of lesion of lower bowel using fibreoptic sigmoidoscope
ukb-b-8133	57021	66873	MRC-IEU	123894	Light smokers, at least 100 smokes in lifetime
ukb-b-8136	2630	460380	MRC-IEU	463010	Operative procedures - main OPCS: W38.1 Primary total prosthetic replacement of hip joint not using cement
ukb-b-8146	8885	448662	MRC-IEU	457547	Medication for pain relief, constipation, heartburn: Ranitidine (e.g. Zantac)
ukb-b-11639	2240	460770	MRC-IEU	463010	Diagnoses - secondary ICD10: Z96.1 Presence of intraocular lens
ukb-b-8147	85782	377151	MRC-IEU	462933	Treatment/medication code: paracetamol
ukb-b-8161	1659	461351	MRC-IEU	463010	Diagnoses - secondary ICD10: R10.3 Pain localised to other parts of lower abdomen
ukb-b-8172	1101	461832	MRC-IEU	462933	Treatment/medication code: lercanidipine
ukb-b-8184	5861	457149	MRC-IEU	463010	Diagnoses - secondary ICD10: I25.9 Chronic ischaemic heart disease, unspecified
ukb-b-8193	1101	461832	MRC-IEU	462933	Cancer code, self-reported: bladder cancer
ukb-b-8194	4394	458539	MRC-IEU	462933	Non-cancer illness code, self-reported: sciatica
ukb-b-8196	27205	122296	MRC-IEU	149501	Ever highly irritable/argumentative for 2 days
ukb-b-8197	1530	461480	MRC-IEU	463010	PCT where patients GP was registered: DERBY CITY PCT
ukb-b-8201	2210	460723	MRC-IEU	462933	Non-cancer illness code, self-reported: joint disorder
ukb-b-8205	1205	461805	MRC-IEU	463010	PCT where patients GP was registered: CAMDEN PCT
ukb-b-1164	NA	NA	MRC-IEU	64949	Pineapple intake
ukb-b-8210	1401	461532	MRC-IEU	462933	Non-cancer illness code, self-reported: crohns disease
ukb-b-8213	1433	461577	MRC-IEU	463010	Diagnoses - main ICD10: M23.2 Derangement of meniscus due to old tear or injury
ukb-b-8221	NA	NA	MRC-IEU	147338	Fractured heel (left)
ukb-b-8229	3542	459391	MRC-IEU	462933	Non-cancer illness code, self-reported: arthritis (nos)
ukb-b-8236	1027	461906	MRC-IEU	462933	Treatment/medication code: evening primrose oil product
ukb-b-8241	2626	460307	MRC-IEU	462933	Treatment/medication code: prednisolone
ukb-b-8266	NA	NA	MRC-IEU	64942	Other egg intake
ukb-b-8268	1706	461304	MRC-IEU	463010	Diagnoses - main ICD10: K80.5 Calculus of bile duct without cholangitis or cholecystitis
ukb-b-8278	2993	459940	MRC-IEU	462933	Operation code: hernia surgery
ukb-b-8297	3625	459308	MRC-IEU	462933	Non-cancer illness code, self-reported: kidney stone/ureter stone/bladder stone
ukb-b-11650	NA	NA	MRC-IEU	97465	Corneal hysteresis (left)
ukb-b-8301	10819	452114	MRC-IEU	462933	Treatment/medication code: co-codamol
ukb-b-8315	1486	461447	MRC-IEU	462933	Non-cancer illness code, self-reported: heart/cardiac problem
ukb-b-8316	NA	NA	MRC-IEU	146031	Speech-reception-threshold (SRT) estimate (right)
ukb-b-8329	14254	136388	MRC-IEU	150642	Eye problems/disorders: Cataract
ukb-b-8338	NA	NA	MRC-IEU	454684	Arm fat mass (left)
ukb-b-8348	1837	461173	MRC-IEU	463010	Diagnoses - secondary ICD10: K62.1 Rectal polyp
ukb-b-8369	NA	NA	MRC-IEU	64979	Saturated fat
ukb-b-837	1188	461032	MRC-IEU	462220	Methods of discharge from hospital (recoded): Discharged on clinical advice/consent: Transfer to another provider
ukb-b-8374	NA	NA	MRC-IEU	64942	Cappuccino intake
ukb-b-8379	2714	460296	MRC-IEU	463010	Operative procedures - main OPCS: W20.1 Primary open reduction of fracture of long bone and extramedullary fixation using plate NEC
ukb-b-10167	11330	451603	MRC-IEU	462933	Operation code: vasectomy
ukb-b-1166	1638	461295	MRC-IEU	462933	Treatment/medication code: dihydrocodeine
ukb-b-8388	2592	18649	MRC-IEU	21241	Started insulin within one year diagnosis of diabetes
ukb-b-8390	1927	461083	MRC-IEU	463010	PCT responsible for patient data: HEYWOOD, MIDDLETON AND ROCHDALE PCT
ukb-b-8398	4737	458196	MRC-IEU	462933	Non-cancer illness code, self-reported: glaucoma
ukb-b-8416	3372	459638	MRC-IEU	463010	Type of cancer: ICD10: C44.9 Malignant neoplasm of skin, unspecified
ukb-b-8425	2019	460914	MRC-IEU	462933	Non-cancer illness code, self-reported: nasal polyps
ukb-b-8428	NA	NA	MRC-IEU	148653	Forced expiratory volume in 1-second (FEV1), predicted
ukb-b-8442	NA	NA	MRC-IEU	64949	Intake of sugar added to tea
ukb-b-8446	38715	424010	MRC-IEU	462725	Answered sexual history questions
ukb-b-845	NA	NA	MRC-IEU	146226	Heel quantitative ultrasound index (QUI), direct entry (left)
ukb-b-8463	80588	36816	MRC-IEU	117404	Back pain for 3+ months
ukb-b-11664	1254	461756	MRC-IEU	463010	Diagnoses - secondary ICD10: R00.1 Bradycardia, unspecified
ukb-b-8468	14828	447052	MRC-IEU	461880	Vascular/heart problems diagnosed by doctor: Angina
ukb-b-847	21214	441719	MRC-IEU	462933	Operation code: reduction or fixation of bone fracture
ukb-b-8470	2814	460119	MRC-IEU	462933	Operation code: other bowel surgery
ukb-b-8476	82436	372928	MRC-IEU	455364	Loneliness, isolation
ukb-b-8491	1440	461493	MRC-IEU	462933	Operation code: other thoracic surgery
ukb-b-8517	1624	461309	MRC-IEU	462933	Non-cancer illness code, self-reported: urinary frequency / incontinence
ukb-b-8537	NA	NA	MRC-IEU	64979	Starch
ukb-b-8539	1137	461873	MRC-IEU	463010	Operative procedures - main OPCS: W15.3 Osteotomy of first metatarsal bone NEC
ukb-b-8543	1407	461603	MRC-IEU	463010	PCT responsible for patient data: SALFORD PCT
ukb-b-8549	1244	461766	MRC-IEU	463010	Diagnoses - main ICD10: D24 Benign neoplasm of breast
ukb-b-11666	8648	454362	MRC-IEU	463010	Operative procedures - main OPCS: Q07.4 Total abdominal hysterectomy NEC
ukb-b-8553	NA	NA	MRC-IEU	64949	Decaffeinated tea
ukb-b-8566	1952	461058	MRC-IEU	463010	Operative procedures - main OPCS: W84.8 Other specified therapeutic endoscopic operations on other joint structure
ukb-b-8572	1559	461451	MRC-IEU	463010	Operative procedures - main OPCS: P23.1 Anterior and posterior colporrhaphy NEC
ukb-b-8587	1835	461098	MRC-IEU	462933	Treatment/medication code: beclomethasone
ukb-b-8602	3840	459093	MRC-IEU	462933	Treatment/medication code: gliclazide
ukb-b-8607	NA	NA	MRC-IEU	146181	Ankle spacing width (right)
ukb-b-8621	1496	461514	MRC-IEU	463010	Operative procedures - main OPCS: M47.9 Unspecified urethral catheterisation of bladder
ukb-b-8624	1265	461668	MRC-IEU	462933	Treatment/medication code: vagifem 25mcg pessary
ukb-b-8631	1989	460944	MRC-IEU	462933	Non-cancer illness code, self-reported: malabsorption/coeliac disease
ukb-b-8633	38993	422511	MRC-IEU	461504	Main speciality of consultant (recoded): Gastroenterology
ukb-b-11670	5106	457827	MRC-IEU	462933	Treatment/medication code: tramadol
ukb-b-8637	1548	461385	MRC-IEU	462933	Non-cancer illness code, self-reported: retinal detachment
ukb-b-8648	1432	461578	MRC-IEU	463010	Operative procedures - secondary OPCS: X33.9 Unspecified other blood transfusion
ukb-b-8650	14770	448163	MRC-IEU	462933	Non-cancer illness code, self-reported: angina
ukb-b-8659	3391	61558	MRC-IEU	64949	Type of yogurt eaten: Full fat yogurt consumers
ukb-b-8667	75256	373260	MRC-IEU	448516	Treatment speciality of consultant (recoded): Trauma & orthopaedics
ukb-b-8668	5176	457757	MRC-IEU	462933	Treatment/medication code: doxazosin
ukb-b-8670	1017	461993	MRC-IEU	463010	PCT responsible for patient data: KNOWSLEY PCT
ukb-b-8676	NA	NA	MRC-IEU	64942	Stewed fruit intake
ukb-b-868	1322	461688	MRC-IEU	463010	Operative procedures - secondary OPCS: Z49.1 Skin of breast
ukb-b-8685	1450	461560	MRC-IEU	463010	Diagnoses - secondary ICD10: N85.8 Other specified noninflammatory disorders of uterus
ukb-b-11675	1457	461553	MRC-IEU	463010	Diagnoses - secondary ICD10: K66.0 Peritoneal adhesions
ukb-b-8687	1536	461474	MRC-IEU	463010	PCT responsible for patient data: DERBY CITY PCT
ukb-b-8694	1162	461848	MRC-IEU	463010	PCT responsible for patient data: CALDERDALE PCT
ukb-b-8699	1225	461785	MRC-IEU	463010	PCT where patients GP was registered: CENTRAL MANCHESTER PCT
ukb-b-8703	1333	461677	MRC-IEU	463010	PCT where patients GP was registered: WINDSOR, ASCOT AND MAIDENHEAD PCT
ukb-b-8707	3135	459875	MRC-IEU	463010	Diagnoses - main ICD10: J22 Unspecified acute lower respiratory infection
ukb-b-8714	7055	454825	MRC-IEU	461880	Vascular/heart problems diagnosed by doctor: Stroke
ukb-b-872	2359	460574	MRC-IEU	462933	Operation code: transurethral resection of prostate (turp)
ukb-b-8720	1401	461532	MRC-IEU	462933	Non-cancer illness code, self-reported: pernicious anaemia
ukb-b-8724	1726	461284	MRC-IEU	463010	Operative procedures - secondary OPCS: Y82.8 Other specified local anaesthetic
ukb-b-8727	NA	NA	MRC-IEU	170248	Age at last live birth
ukb-b-11679	2202	62747	MRC-IEU	64949	Type of special diet followed: Vegetarian
ukb-b-873	1036	459304	MRC-IEU	460340	Fractured bone site(s): Spine
ukb-b-8746	77059	287602	MRC-IEU	364661	Illnesses of siblings: High blood pressure
ukb-b-8755	61702	401231	MRC-IEU	462933	Treatment/medication code: aspirin
ukb-b-8759	NA	NA	MRC-IEU	64949	Crispbread intake
ukb-b-8764	222470	237906	MRC-IEU	460376	Types of physical activity in last 4 weeks: Other exercises (eg: swimming, cycling, keep fit, bowling)
ukb-b-8765	NA	NA	MRC-IEU	64949	Other grain intake
ukb-b-8777	1889	461044	MRC-IEU	462933	Cancer code, self-reported: cervical cancer
ukb-b-8778	NA	NA	MRC-IEU	151466	Pulse wave peak to peak time
ukb-b-8792	1186	461824	MRC-IEU	463010	Operative procedures - main OPCS: H48.2 Excision of skin tag of anus
ukb-b-8793	NA	NA	MRC-IEU	64949	Squash intake
ukb-b-11680	1027	461983	MRC-IEU	463010	Diagnoses - main ICD10: T84.8 Other complications of internal orthopaedic prosthetic devices, implants and grafts
ukb-b-8797	1445	461565	MRC-IEU	463010	PCT responsible for patient data: SOLIHULL CARE TRUST
ukb-b-8798	9014	453996	MRC-IEU	463010	Operative procedures - secondary OPCS: Y53.4 Approach to organ under fluoroscopic control
ukb-b-8800	NA	NA	MRC-IEU	39107	Interpolated Year when cancer first diagnosed
ukb-b-8810	17094	444148	MRC-IEU	461242	Current employment status: Doing unpaid or voluntary work
ukb-b-8814	5447	457563	MRC-IEU	463010	Diagnoses - main ICD10: N39.0 Urinary tract infection, site not specified
ukb-b-8837	4290	458643	MRC-IEU	462933	Cancer code, self-reported: basal cell carcinoma
ukb-b-8838	2381	460629	MRC-IEU	463010	PCT responsible for patient data: CENTRAL AND EASTERN CHESHIRE PCT
ukb-b-8842	1537	461473	MRC-IEU	463010	PCT where patients GP was registered: SOLIHULL PCT
ukb-b-8846	143561	319156	MRC-IEU	462717	Methods of admission to hospital (recoded): Elective admission: Booked
ukb-b-8848	8072	454938	MRC-IEU	463010	Diagnoses - main ICD10: K44.9 Diaphragmatic hernia without obstruction or gangrene
ukb-b-11689	2899	460034	MRC-IEU	462933	Treatment/medication code: salbutamol 100micrograms spacehaler
ukb-b-8855	1666	461344	MRC-IEU	463010	Diagnoses - secondary ICD10: I95.9 Hypotension, unspecified
ukb-b-8865	NA	NA	MRC-IEU	64949	Time spent doing light physical activity
ukb-b-8875	NA	NA	MRC-IEU	265627	Heel bone mineral density (BMD)
ukb-b-8877	1551	461459	MRC-IEU	463010	Diagnoses - secondary ICD10: B96.2 Escherichia coli [E. coli] as the cause of diseases classified to other chapters
ukb-b-8882	NA	NA	MRC-IEU	99380	Astigmatism angle (right)
ukb-b-8887	NA	NA	MRC-IEU	64949	Berry intake
ukb-b-8888	68195	389352	MRC-IEU	457547	Medication for pain relief, constipation, heartburn: Ibuprofen (e.g. Nurofen)
ukb-b-8893	6523	24794	MRC-IEU	31317	Manic/hyper symptoms: I was more talkative than usual
ukb-b-8902	16262	48687	MRC-IEU	64949	Type of sliced bread eaten: wholemeal
ukb-b-8906	76910	20979	MRC-IEU	97889	Knee pain for 3+ months
ukb-b-11697	NA	NA	MRC-IEU	64949	Intake of sugar added to cereal
ukb-b-8909	NA	NA	MRC-IEU	454633	Body fat percentage
ukb-b-8917	NA	NA	MRC-IEU	64949	Other cereal intake
ukb-b-8929	NA	NA	MRC-IEU	342336	Interpolated Age of participant when non-cancer illness first diagnosed
ukb-b-8938	19010	442208	MRC-IEU	461218	Main speciality of consultant (recoded): Plastic surgery
ukb-b-8951	NA	NA	MRC-IEU	64979	Calcium
ukb-b-8961	2076	460857	MRC-IEU	462933	Non-cancer illness code, self-reported: chronic fatigue syndrome
ukb-b-898	3555	459455	MRC-IEU	463010	Operative procedures - main OPCS: W37.1 Primary total prosthetic replacement of hip joint using cement
ukb-b-8988	3932	459078	MRC-IEU	463010	Diagnoses - main ICD10: K80.1 Calculus of gallbladder with other cholecystitis
ukb-b-9	2297	460713	MRC-IEU	463010	PCT responsible for patient data: KIRKLEES PCT
ukb-b-9019	4779	458231	MRC-IEU	463010	Diagnoses - secondary ICD10: Z53.0 Procedure not carried out because of contraindication
ukb-b-117	NA	NA	MRC-IEU	64944	Chocolate bar intake
ukb-b-9025	5250	59699	MRC-IEU	64949	Type of fat/oil used in cooking: Polyunsaturated margarine
ukb-b-9029	2089	62860	MRC-IEU	64949	Thickness of butter/margarine spread on bread rolls: thin
ukb-b-9038	22306	438924	MRC-IEU	461230	Main speciality of consultant (recoded): Ophthalmology
ukb-b-9039	3329	459604	MRC-IEU	462933	Non-cancer illness code, self-reported: allergy/hypersensitivity/anaphylaxis
ukb-b-9040	2254	460756	MRC-IEU	463010	Operative procedures - main OPCS: R18.2 Lower uterine segment caesarean delivery NEC
ukb-b-9043	10952	452058	MRC-IEU	463010	Diagnoses - secondary ICD10: Z53.8 Procedure not carried out for other reasons
ukb-b-9049	53425	406317	MRC-IEU	459742	Illness, injury, bereavement, stress in last 2 years: Serious illness, injury or assault of a close relative
ukb-b-905	NA	NA	MRC-IEU	64949	Cauliflower intake
ukb-b-9050	2770	147872	MRC-IEU	150642	Eye problems/disorders: Injury or trauma resulting in loss of vision
ukb-b-9052	NA	NA	MRC-IEU	146131	Speech-reception-threshold (SRT) estimate (left)
ukb-b-10169	129383	321321	MRC-IEU	450704	Guilty feelings
ukb-b-11705	1214	461796	MRC-IEU	463010	PCT where patients GP was registered: CRAVEN, HARROGATE AND RURAL DISTRICT PCT
ukb-b-9054	11019	21843	MRC-IEU	32862	Leg pain in calf/calves
ukb-b-9056	23212	438030	MRC-IEU	461242	Current employment status: Looking after home and/or family
ukb-b-9058	3641	459292	MRC-IEU	462933	Non-cancer illness code, self-reported: eye/eyelid problem
ukb-b-9074	2013	460997	MRC-IEU	463010	Diagnoses - main ICD10: N35.9 Urethral stricture, unspecified
ukb-b-9093	NA	NA	MRC-IEU	454655	Arm predicted mass (left)
ukb-b-9099	NA	NA	MRC-IEU	96007	3mm cylindrical power (right)
ukb-b-9107	1372	461638	MRC-IEU	463010	Diagnoses - secondary ICD10: C50.9 Breast, unspecified
ukb-b-9125	5201	457732	MRC-IEU	462933	Non-cancer illness code, self-reported: rheumatoid arthritis
ukb-b-9127	46263	356126	MRC-IEU	402389	Illnesses of father: Chronic bronchitis/emphysema
ukb-b-9130	184616	277241	MRC-IEU	461857	Pain type(s) experienced in last month: None of the above
ukb-b-11709	2692	460318	MRC-IEU	463010	Diagnoses - secondary ICD10: Z85.4 Personal history of malignant neoplasm of genital organs
ukb-b-9139	3745	456791	MRC-IEU	460536	Reason for glasses/contact lenses: For a 'lazy' eye or an eye with poor vision since childhood (called 'amblyopia')
ukb-b-9155	1510	461423	MRC-IEU	462933	Non-cancer illness code, self-reported: sleep apnoea
ukb-b-918	3175	459835	MRC-IEU	463010	Type of cancer: ICD10: D06.9 Cervix, unspecified
ukb-b-9190	6130	456803	MRC-IEU	462933	Operation code: bunion/hallus valgus surgery
ukb-b-9207	18713	444220	MRC-IEU	462933	Treatment/medication code: amlodipine
ukb-b-9216	1877	461133	MRC-IEU	463010	Diagnoses - secondary ICD10: Z53.9 Procedure not carried out, unspecified reason
ukb-b-9224	2815	460118	MRC-IEU	462933	Treatment/medication code: symbicort 100/6 turbohaler
ukb-b-9242	2381	460629	MRC-IEU	463010	Operative procedures - main OPCS: K75.1 Percutaneous transluminal balloon angioplasty and insertion of 1-2 drug-eluting stents into coronary artery
ukb-b-9253	2339	458419	MRC-IEU	460758	Destinations on discharge from hospital (recoded): Transfer within NHS provider
ukb-b-9261	9352	453658	MRC-IEU	463010	PCT responsible for patient data: LEEDS PCT
ukb-b-11725	3113	61836	MRC-IEU	64949	Types of spreads/sauces consumed: Tomato-based sauce
ukb-b-9263	15516	447417	MRC-IEU	462933	Operation code: inguinal/femoral hernia repair
ukb-b-9266	2489	460521	MRC-IEU	463010	PCT responsible for patient data: SEFTON PCT
ukb-b-9270	1009	462001	MRC-IEU	463010	Diagnoses - main ICD10: O68.0 Labour and delivery complicated by foetal heart rate anomaly
ukb-b-9275	3348	61601	MRC-IEU	64949	Type of fat/oil used in cooking: Olive spread
ukb-b-929	NA	NA	MRC-IEU	449019	Frequency of tiredness / lethargy in last 2 weeks
ukb-b-9290	5206	457727	MRC-IEU	462933	Treatment/medication code: cetirizine
ukb-b-9294	2443	460567	MRC-IEU	463010	Operative procedures - secondary OPCS: K63.6 Coronary arteriography NEC
ukb-b-93	1503	461507	MRC-IEU	463010	Operative procedures - secondary OPCS: T87.3 Excision or biopsy of axillary lymph node
ukb-b-930	NA	NA	MRC-IEU	64949	Instant coffee intake
ukb-b-9306	8246	454687	MRC-IEU	462933	Non-cancer illness code, self-reported: back problem
ukb-b-11736	1321	461612	MRC-IEU	462933	Non-cancer illness code, self-reported: meniere's disease
ukb-b-9312	1504	461506	MRC-IEU	463010	Operative procedures - secondary OPCS: H22.1 Diagnostic fibreoptic endoscopic examination of colon and biopsy of lesion of colon
ukb-b-9319	1178	461832	MRC-IEU	463010	Operative procedures - secondary OPCS: M47.3 Removal of urethral catheter from bladder
ukb-b-9321	1509	461501	MRC-IEU	463010	Diagnoses - main ICD10: D12.8 Rectum
ukb-b-9324	NA	NA	MRC-IEU	68426	Number of trend entries
ukb-b-9333	1188	461822	MRC-IEU	463010	Operative procedures - main OPCS: W90.1 Aspiration of joint
ukb-b-9340	17244	445766	MRC-IEU	463010	Operative procedures - main OPCS: H22.1 Diagnostic fibreoptic endoscopic examination of colon and biopsy of lesion of colon
ukb-b-9346	1223	461710	MRC-IEU	462933	Operation code: other urological surgery
ukb-b-9363	192563	270163	MRC-IEU	462726	Methods of admission to hospital (recoded): Elective admission: Waiting List
ukb-b-9368	2245	460765	MRC-IEU	463010	Diagnoses - secondary ICD10: K22.1 Ulcer of oesophagus
ukb-b-9369	2514	460496	MRC-IEU	463010	Diagnoses - secondary ICD10: J22 Unspecified acute lower respiratory infection
ukb-b-11740	48450	161188	MRC-IEU	209638	Medication for cholesterol, blood pressure or diabetes: Cholesterol lowering medication
ukb-b-9386	2936	459997	MRC-IEU	462933	Treatment/medication code: naproxen
ukb-b-9405	NA	NA	MRC-IEU	462166	Waist circumference
ukb-b-9419	1856	461154	MRC-IEU	463010	Operative procedures - main OPCS: M45.1 Diagnostic endoscopic examination of bladder and biopsy of lesion of bladder NEC
ukb-b-9433	NA	NA	MRC-IEU	198213	Age started oral contraceptive pill
ukb-b-9473	40003	423007	MRC-IEU	463010	Operative procedures - main OPCS: G45.1 Fibreoptic endoscopic examination of upper gastrointestinal tract and biopsy of lesion of upper gastrointestinal tract
ukb-b-9484	1267	461743	MRC-IEU	463010	Operative procedures - main OPCS: D15.1 Myringotomy with insertion of ventilation tube through tympanic membrane
ukb-b-9487	NA	NA	MRC-IEU	87834	Age started hormone-replacement therapy (HRT)
ukb-b-9493	1797	461213	MRC-IEU	463010	Diagnoses - secondary ICD10: M19.9 Arthrosis, unspecified
ukb-b-9496	1413	461520	MRC-IEU	462933	Non-cancer illness code, self-reported: oesophagitis/barretts oesophagus
ukb-b-9508	45788	19161	MRC-IEU	64949	Coffee consumed
ukb-b-11748	1306	461704	MRC-IEU	463010	Diagnoses - main ICD10: I47.1 Supraventricular tachycardia
ukb-b-9509	205516	44924	MRC-IEU	250440	Ever taken oral contraceptive pill
ukb-b-9513	1939	459179	MRC-IEU	461118	Main speciality of consultant (recoded): Nephrology
ukb-b-9523	3728	459282	MRC-IEU	463010	PCT responsible for patient data: COUNTY DURHAM PCT
ukb-b-9524	NA	NA	MRC-IEU	64942	Fortified wine intake
ukb-b-953	NA	NA	MRC-IEU	113410	Values wanted
ukb-b-9536	5393	457617	MRC-IEU	463010	Diagnoses - main ICD10: D25.9 Leiomyoma of uterus, unspecified
ukb-b-9537	15179	447831	MRC-IEU	463010	Operative procedures - main OPCS: S06.9 Unspecified other excision of lesion of skin
ukb-b-9543	16083	134225	MRC-IEU	150308	Shortness of breath walking on level ground
ukb-b-9547	6501	243209	MRC-IEU	249710	Medication for cholesterol, blood pressure, diabetes, or take exogenous hormones: Oral contraceptive pill or minipill
ukb-b-9554	NA	NA	MRC-IEU	456380	Total traffic load on major roads
ukb-b-11749	299164	163673	MRC-IEU	462837	Destinations on discharge from hospital (recoded): Usual Place of residence
ukb-b-956	10106	388983	MRC-IEU	399089	Illnesses of father: Parkinson's disease
ukb-b-9565	1739	461271	MRC-IEU	463010	Diagnoses - main ICD10: H02.8 Other specified disorders of eyelid
ukb-b-9568	NA	NA	MRC-IEU	463000	Number of blood samples taken
ukb-b-9571	9113	451227	MRC-IEU	460340	Fractured bone site(s): Wrist
ukb-b-9581	3167	459843	MRC-IEU	463010	Operative procedures - secondary OPCS: Y81.9 Unspecified spinal anaesthetic
ukb-b-9591	2048	460962	MRC-IEU	463010	Diagnoses - main ICD10: N92.1 Excessive and frequent menstruation with irregular cycle
ukb-b-9592	7378	455632	MRC-IEU	463010	Operative procedures - main OPCS: K63.3 Angiocardiography of left side of heart NEC
ukb-b-9596	8863	451488	MRC-IEU	460351	Vitamin and mineral supplements: Vitamin A
ukb-b-9597	1620	461390	MRC-IEU	463010	Diagnoses - main ICD10: O70.0 First degree perineal laceration during delivery
ukb-b-9598	13762	100226	MRC-IEU	113988	Why stopped smoking: Illness or ill health
ukb-b-11751	1555	461378	MRC-IEU	462933	Non-cancer illness code, self-reported: peritonitis
ukb-b-960	NA	NA	MRC-IEU	425516	Smoking/smokers in household
ukb-b-964	5669	457341	MRC-IEU	463010	Diagnoses - main ICD10: I48 Atrial fibrillation and flutter
ukb-b-9667	53524	406218	MRC-IEU	459742	Illness, injury, bereavement, stress in last 2 years: Financial difficulties
ukb-b-9668	1121	461889	MRC-IEU	463010	Diagnoses - secondary ICD10: N80.0 Endometriosis of uterus
ukb-b-9685	NA	NA	MRC-IEU	454463	Trunk predicted mass
ukb-b-9686	NA	NA	MRC-IEU	64945	Sweet potato intake
ukb-b-969	NA	NA	MRC-IEU	419314	Time spend outdoors in summer
ukb-b-9694	1958	461052	MRC-IEU	463010	Diagnoses - main ICD10: M23.22 Derangement of meniscus due to old tear or injury (Posterior cruciate ligament or Posterior horn of medial meniscus)
ukb-b-9696	1155	461855	MRC-IEU	463010	Diagnoses - main ICD10: Z53.8 Procedure not carried out for other reasons
ukb-b-970	12045	450965	MRC-IEU	463010	Diagnoses - secondary ICD10: E11.9 Without complications
ukb-b-1176	1204	461806	MRC-IEU	463010	Diagnoses - secondary ICD10: F10.0 Acute intoxication
ukb-b-9708	1689	461321	MRC-IEU	463010	Diagnoses - main ICD10: M79.66 Pain in limb (Lower leg)
ukb-b-9712	1302	461708	MRC-IEU	463010	Diagnoses - main ICD10: O26.8 Other specified pregnancy-related conditions
ukb-b-9720	3454	459556	MRC-IEU	463010	Operative procedures - main OPCS: C12.1 Excision of lesion of eyelid NEC
ukb-b-9744	6469	58480	MRC-IEU	64949	Liquid used to make porridge: Porridge with milk
ukb-b-9764	3496	459514	MRC-IEU	463010	Operative procedures - main OPCS: S06.8 Other specified other excision of lesion of skin
ukb-b-9787	NA	NA	MRC-IEU	25044	Total errors traversing numeric path (trail #1)
ukb-b-9790	26512	436421	MRC-IEU	462933	Treatment/medication code: cod liver oil capsule
ukb-b-9791	NA	NA	MRC-IEU	17236	Age when last ate meat
ukb-b-9797	1006	462004	MRC-IEU	463010	Diagnoses - main ICD10: K56.6 Other and unspecified intestinal obstruction
ukb-b-9816	1833	461177	MRC-IEU	463010	Operative procedures - secondary OPCS: Y80.4 Intravenous anaesthetic NEC
ukb-b-11765	4945	439292	MRC-IEU	444237	Treatment speciality of consultant (recoded): Clinical oncology
ukb-b-9835	NA	NA	MRC-IEU	64949	Chocolate sweet intake
ukb-b-9838	118471	343386	MRC-IEU	461857	Pain type(s) experienced in last month: Back pain
ukb-b-9841	2150	460860	MRC-IEU	463010	Diagnoses - secondary ICD10: Z88.1 Personal history of allergy to other antibiotic agents
ukb-b-9856	1352	461581	MRC-IEU	462933	Non-cancer illness code, self-reported: trapped nerve/compressed nerve
ukb-b-9857	NA	NA	MRC-IEU	64944	Other milk-based pudding intake
ukb-b-9873	4340	458670	MRC-IEU	463010	Diagnoses - main ICD10: N39.3 Stress incontinence
ukb-b-9874	3287	459723	MRC-IEU	463010	PCT where patients GP was registered: BRISTOL SOUTH AND WEST PCT
ukb-b-9882	1826	461107	MRC-IEU	462933	Operation code: hip surgery (not replacement)
ukb-b-9886	NA	NA	MRC-IEU	64949	Chocolate biscuits intake
ukb-b-9897	1197	461736	MRC-IEU	462933	Operation code: dental/tooth surgery
ukb-b-10181	2940	147702	MRC-IEU	150642	Eye problems/disorders: Diabetes related eye disease
ukb-b-11768	NA	NA	MRC-IEU	382608	Difference in mobile phone use compared to two years previously
ukb-b-9917	NA	NA	MRC-IEU	109986	Interval between previous point and current one in numeric path (trail #1)
ukb-b-9925	2411	460599	MRC-IEU	463010	Diagnoses - secondary ICD10: J90 Pleural effusion, not elsewhere classified
ukb-b-9927	51743	13206	MRC-IEU	64949	Type of meals eaten: Home cooked meals
ukb-b-9930	2093	12858	MRC-IEU	14951	Why reduced smoking: Illness or ill health
ukb-b-9937	134945	75223	MRC-IEU	210168	Had major operations
ukb-b-9940	3467	459466	MRC-IEU	462933	Treatment/medication code: furosemide
ukb-b-9942	NA	NA	MRC-IEU	456380	Nitrogen dioxide air pollution; 2010
ukb-b-9960	NA	NA	MRC-IEU	32942	Leg pain on walking : action taken
ukb-b-9961	7572	455438	MRC-IEU	463010	Operative procedures - secondary OPCS: Y50.8 Other specified approach through abdominal cavity
ukb-b-997	16489	428411	MRC-IEU	444900	Treatment speciality of consultant (recoded): Accident & emergency (A&E)
ukb-b-11771	1039	461971	MRC-IEU	463010	Diagnoses - main ICD10: K08.3 Retained dental root
ukb-b-9971	5469	457464	MRC-IEU	462933	Treatment/medication code: thyroxine product
ukb-b-9976	3421	459589	MRC-IEU	463010	External causes: Y83.1 Surgical operation with implant of artificial internal device
ukb-b-998	NA	NA	MRC-IEU	64947	Soya dessert intake
ukb-b-9981	249799	199620	MRC-IEU	449419	Sensitivity / hurt feelings
ukb-b-9991	NA	NA	MRC-IEU	46945	Frequency of strenuous sports in last 4 weeks
ukb-b-11780	5758	457252	MRC-IEU	463010	Operative procedures - secondary OPCS: Q18.9 Unspecified diagnostic endoscopic examination of uterus
ukb-b-11800	1221	461789	MRC-IEU	463010	PCT where patients GP was registered: CITY AND HACKNEY TEACHING PCT
ukb-b-11842	NA	NA	MRC-IEU	461632	Weight
ukb-b-11856	23749	421629	MRC-IEU	445378	Treatment speciality of consultant (recoded): Ophthalmology
ukb-b-11862	3039	459894	MRC-IEU	462933	Treatment/medication code: beconase 50micrograms nasal spray
ukb-b-11866	NA	NA	MRC-IEU	84303	6mm index of best keratometry results (right)
ukb-b-11867	3778	459155	MRC-IEU	462933	Treatment/medication code: tamsulosin
ukb-b-11874	1523	461487	MRC-IEU	463010	Diagnoses - secondary ICD10: M06.99 Rheumatoid arthritis, unspecified (Site unspecified)
ukb-b-10188	19395	440956	MRC-IEU	460351	Vitamin and mineral supplements: Vitamin B
ukb-b-11878	4160	458773	MRC-IEU	462933	Treatment/medication code: losartan
ukb-b-11880	NA	NA	MRC-IEU	64949	Beetroot intake
ukb-b-11886	2831	460102	MRC-IEU	462933	Treatment/medication code: calcium salts
ukb-b-11895	21448	441485	MRC-IEU	462933	Treatment/medication code: ramipril
ukb-b-1190	2616	460394	MRC-IEU	463010	Operative procedures - main OPCS: Q01.3 Excision of lesion of cervix uteri
ukb-b-11906	2237	460773	MRC-IEU	463010	PCT where patients GP was registered: EALING PCT
ukb-b-11908	3360	459650	MRC-IEU	463010	Diagnoses - main ICD10: L03.1 Cellulitis of other parts of limb
ukb-b-11926	NA	NA	MRC-IEU	456380	Average daytime sound level of noise pollution
ukb-b-11943	2603	62346	MRC-IEU	64949	Types of spread used on bread/crackers: Unknown margarine on bread/crackers
ukb-b-11971	NA	NA	MRC-IEU	151053	Pulse wave Arterial Stiffness index
ukb-b-1020	3490	459520	MRC-IEU	463010	Operative procedures - secondary OPCS: Z70.5 Lower end of radius NEC
ukb-b-11972	1245	461765	MRC-IEU	463010	Diagnoses - secondary ICD10: R53 Malaise and fatigue
ukb-b-12014	139819	69819	MRC-IEU	209638	Medication for cholesterol, blood pressure or diabetes: None of the above
ukb-b-12018	25314	398378	MRC-IEU	423692	Illnesses of mother: Chronic bronchitis/emphysema
ukb-b-12019	NA	NA	MRC-IEU	421986	Peak expiratory flow (PEF)
ukb-b-12026	14480	403640	MRC-IEU	418120	Ever had same-sex intercourse
ukb-b-12036	1115	461895	MRC-IEU	463010	Operative procedures - main OPCS: A61.1 Excision of lesion of peripheral nerve
ukb-b-12039	NA	NA	MRC-IEU	454893	Weight
ukb-b-12040	9241	453692	MRC-IEU	462933	Non-cancer illness code, self-reported: deep venous thrombosis (dvt)
ukb-b-12043	NA	NA	MRC-IEU	64979	Protein
ukb-b-12047	3700	459310	MRC-IEU	463010	Diagnoses - main ICD10: I20.0 Unstable angina
ukb-b-10202	2357	460653	MRC-IEU	463010	PCT responsible for patient data: BURY PCT
ukb-b-12051	NA	NA	MRC-IEU	64949	Grape intake
ukb-b-12058	1345	461665	MRC-IEU	463010	Diagnoses - secondary ICD10: W01.9 Unspecified place
ukb-b-12060	1008	462002	MRC-IEU	463010	PCT where patients GP was registered: NORTH HAMPSHIRE PCT
ukb-b-12064	26595	436338	MRC-IEU	462933	Non-cancer illness code, self-reported: depression
ukb-b-12067	NA	NA	MRC-IEU	64942	Sponge pudding intake
ukb-b-12069	1836	461174	MRC-IEU	463010	PCT where patients GP was registered: TAMESIDE AND GLOSSOP PCT
ukb-b-12087	1435	461575	MRC-IEU	463010	PCT where patients GP was registered: LEEDS WEST PCT
ukb-b-12089	2271	460662	MRC-IEU	462933	Treatment/medication code: mebeverine
ukb-b-1209	NA	NA	MRC-IEU	250782	Number of live births
ukb-b-12095	12787	450146	MRC-IEU	462933	Treatment/medication code: lisinopril
ukb-b-1021	13359	449574	MRC-IEU	462933	Operation code: muscle/soft tissue surgery
ukb-b-12114	5394	457616	MRC-IEU	463010	Operative procedures - secondary OPCS: Y82.3 Application of local anaesthetic NEC
ukb-b-12115	1445	461565	MRC-IEU	463010	Diagnoses - main ICD10: C50.4 Upper-outer quadrant of breast
ukb-b-12122	2368	460642	MRC-IEU	463010	PCT where patients GP was registered: CENTRAL AND EASTERN CHESHIRE PCT
ukb-b-12141	7547	455386	MRC-IEU	462933	Non-cancer illness code, self-reported: osteoporosis
ukb-b-12148	1134	461876	MRC-IEU	463010	Operative procedures - secondary OPCS: R32.4 Repair of minor obstetric laceration
ukb-b-1215	1353	461657	MRC-IEU	463010	PCT where patients GP was registered: EREWASH PCT
ukb-b-12165	NA	NA	MRC-IEU	68240	ECG, load
ukb-b-12171	2294	460639	MRC-IEU	462933	Treatment/medication code: ferrous sulphate
ukb-b-12176	1492	461518	MRC-IEU	463010	PCT where patients GP was registered: KNOWSLEY PCT
ukb-b-12181	93308	368549	MRC-IEU	461857	Pain type(s) experienced in last month: Headache
ukb-b-10003	2810	460123	MRC-IEU	462933	Treatment/medication code: becotide 50 inhaler
ukb-b-10212	5524	438797	MRC-IEU	444321	Treatment speciality of consultant (recoded): Neurology
ukb-b-12187	1014	461996	MRC-IEU	463010	Diagnoses - main ICD10: T39.1 4-Aminophenol derivatives
ukb-b-12191	1062	461948	MRC-IEU	463010	Diagnoses - secondary ICD10: K29.5 Chronic gastritis, unspecified
ukb-b-1220	2298	460712	MRC-IEU	463010	Diagnoses - secondary ICD10: G55.1 Nerve root and plexus compressions in intervertebral disk disorders
ukb-b-12202	1355	461655	MRC-IEU	463010	Diagnoses - secondary ICD10: K25.9 Unspecified as acute or chronic, without haemorrhage or perforation
ukb-b-12204	2032	460978	MRC-IEU	463010	PCT where patients GP was registered: READING PCT
ukb-b-12205	NA	NA	MRC-IEU	69537	Chest pain felt during physical activity
ukb-b-12209	2454	460479	MRC-IEU	462933	Treatment/medication code: methotrexate
ukb-b-12217	NA	NA	MRC-IEU	64949	Unsalted nuts intake
ukb-b-12227	16586	345223	MRC-IEU	361809	Illnesses of siblings: Breast cancer
ukb-b-12234	2447	460486	MRC-IEU	462933	Operation code: cystectomy
ukb-b-10215	NA	NA	MRC-IEU	461089	Hand grip strength (right)
ukb-b-12236	NA	NA	MRC-IEU	64946	Avocado intake
ukb-b-12246	1190	461820	MRC-IEU	463010	Operative procedures - secondary OPCS: G45.9 Unspecified diagnostic fibreoptic endoscopic examination of upper gastrointestinal tract
ukb-b-12252	3795	455805	MRC-IEU	459600	How are people in household related to participant: Grandchild
ukb-b-1226	NA	NA	MRC-IEU	12249	Lifetime number of same-sex sexual partners
ukb-b-12265	2420	460590	MRC-IEU	463010	Operative procedures - secondary OPCS: Q08.9 Unspecified vaginal excision of uterus
ukb-b-12267	1832	461178	MRC-IEU	463010	Diagnoses - main ICD10: I80.2 Phlebitis and thrombophlebitis of other deep vessels of lower extremities
ukb-b-12276	44775	20174	MRC-IEU	64949	Meat consumers
ukb-b-1228	1710	461300	MRC-IEU	463010	Diagnoses - secondary ICD10: I84.6 Residual haemorrhoidal skin tags
ukb-b-12282	2698	460312	MRC-IEU	463010	Diagnoses - secondary ICD10: N92.0 Excessive and frequent menstruation with regular cycle
ukb-b-123	1385	461625	MRC-IEU	463010	Diagnoses - main ICD10: N32.0 Bladder-neck obstruction
ukb-b-10217	NA	NA	MRC-IEU	64949	Sweets intake
ukb-b-12301	5499	457434	MRC-IEU	462933	Treatment/medication code: salbutamol
ukb-b-12304	8184	105804	MRC-IEU	113988	Why stopped smoking: Doctor's advice
ukb-b-12313	1781	461152	MRC-IEU	462933	Operation code: incisional hernia repair
ukb-b-12316	1800	461210	MRC-IEU	463010	Diagnoses - main ICD10: K29.8 Duodenitis
ukb-b-1233	1009	462001	MRC-IEU	463010	Operative procedures - main OPCS: M53.8 Other specified vaginal operations to support outlet of female bladder
ukb-b-12332	38496	424021	MRC-IEU	462517	Methods of admission to hospital (recoded): Emergency admission: GP
ukb-b-12339	1436	461497	MRC-IEU	462933	Cancer code, self-reported: skin cancer
ukb-b-1234	1273	111310	MRC-IEU	112583	Doctor diagnosed chronic bronchitis
ukb-b-12357	3229	459781	MRC-IEU	463010	PCT responsible for patient data: BRADFORD AND AIREDALE TEACHING PCT
ukb-b-12362	1420	461590	MRC-IEU	463010	Operative procedures - secondary OPCS: U20.1 Transthoracic echocardiography
ukb-b-10224	1909	461024	MRC-IEU	462933	Non-cancer illness code, self-reported: meningitis
ukb-b-12364	2172	460838	MRC-IEU	463010	Diagnoses - main ICD10: M67.4 Ganglion
ukb-b-12366	2369	62580	MRC-IEU	64949	Types of spread used on bread/crackers: Normal fat olive spread on bread/crackers
ukb-b-12379	NA	NA	MRC-IEU	64979	Fat
ukb-b-12381	1286	461724	MRC-IEU	463010	PCT where patients GP was registered: ST HELENS PCT
ukb-b-12383	1047	461963	MRC-IEU	463010	PCT responsible for patient data: LAMBETH PCT
ukb-b-12386	1044	459447	MRC-IEU	460491	Types of transport used (excluding work): None of the above
ukb-b-12396	3484	440727	MRC-IEU	444211	Treatment speciality of consultant (recoded): Clinical haematology
ukb-b-12397	8890	454120	MRC-IEU	463010	Diagnoses - main ICD10: H26.9 Cataract, unspecified
ukb-b-12405	NA	NA	MRC-IEU	170498	Age at first live birth
ukb-b-12412	NA	NA	MRC-IEU	112268	Likelihood of resuming smoking
ukb-b-10248	6034	456976	MRC-IEU	463010	Type of cancer: ICD10: C44.3 Skin of other and unspecified parts of face
ukb-b-12417	NA	NA	MRC-IEU	456380	Nitrogen oxides air pollution; 2010
ukb-b-12433	1954	461056	MRC-IEU	463010	Operative procedures - main OPCS: N30.3 Circumcision
ukb-b-12439	1494	461516	MRC-IEU	463010	Operative procedures - secondary OPCS: Q18.8 Other specified diagnostic endoscopic examination of uterus
ukb-b-12440	NA	NA	MRC-IEU	97465	Intra-ocular pressure, Goldmann-correlated (left)
ukb-b-12465	3511	459422	MRC-IEU	462933	Operation code: coronary artery bypass grafts (cabg)
ukb-b-12466	1222	461711	MRC-IEU	462933	Treatment/medication code: vitamin c product
ukb-b-12472	1013	461997	MRC-IEU	463010	Operative procedures - secondary OPCS: C79.5 Internal tamponade of retina using gas
ukb-b-12474	2717	460216	MRC-IEU	462933	Operation code: stomach surgery
ukb-b-12477	85620	340620	MRC-IEU	426240	Illnesses of mother: Heart disease
ukb-b-12483	1026	461984	MRC-IEU	463010	Operative procedures - secondary OPCS: Y03.7 Removal of prosthesis from organ NOC
ukb-b-10250	NA	NA	MRC-IEU	99380	Cylindrical power (right)
ukb-b-12493	54358	408652	MRC-IEU	463010	Diagnoses - secondary ICD10: I10 Essential (primary) hypertension
ukb-b-12499	3710	459300	MRC-IEU	463010	Operative procedures - secondary OPCS: Y53.9 Unspecified approach to organ under image control
ukb-b-12506	13548	446803	MRC-IEU	460351	Vitamin and mineral supplements: Vitamin E
ukb-b-12508	1608	461402	MRC-IEU	463010	PCT responsible for patient data: HOUNSLOW PCT
ukb-b-1251	1470	461540	MRC-IEU	463010	Type of cancer: ICD10: C20 Malignant neoplasm of rectum
ukb-b-12510	9411	453599	MRC-IEU	463010	Diagnoses - main ICD10: R69 Unknown and unspecified causes of morbidity
ukb-b-12511	2380	62569	MRC-IEU	64949	Type of fat/oil used in cooking: Low fat polyunsaturated margarine
ukb-b-1252	NA	NA	MRC-IEU	64937	Other fish intake
ukb-b-12549	1778	63171	MRC-IEU	64949	Types of spreads/sauces consumed: Oil for drizzling
ukb-b-1255	NA	NA	MRC-IEU	64941	Double crust pastry intake
ukb-b-10258	1554	461379	MRC-IEU	462933	Treatment/medication code: paroxetine
ukb-b-12556	2024	460986	MRC-IEU	463010	Diagnoses - secondary ICD10: K30 Dyspepsia
ukb-b-12558	NA	NA	MRC-IEU	64949	Decaffeinated coffee
ukb-b-12561	1209	461801	MRC-IEU	463010	PCT responsible for patient data: TAMESIDE AND GLOSSOP PCT
ukb-b-12566	NA	NA	MRC-IEU	64949	Vegetable pieces intake
ukb-b-1259	1229	461781	MRC-IEU	463010	Diagnoses - secondary ICD10: I84.2 Internal haemorrhoids without complication
ukb-b-1260	NA	NA	MRC-IEU	303963	Spells in hospital
ukb-b-12602	NA	NA	MRC-IEU	64949	Crisp intake
ukb-b-12604	1145	461865	MRC-IEU	463010	Diagnoses - secondary ICD10: N94.6 Dysmenorrhoea, unspecified
ukb-b-1261	3005	460005	MRC-IEU	463010	Diagnoses - main ICD10: Z08.0 Follow-up examination after surgery for malignant neoplasm
ukb-b-12617	2506	460504	MRC-IEU	463010	PCT responsible for patient data: MANCHESTER PCT
ukb-b-10260	4302	60647	MRC-IEU	64949	Types of spreads/sauces consumed: Gravy
ukb-b-12620	1592	461418	MRC-IEU	463010	Diagnoses - main ICD10: M79.86 Other specified soft tissue disorders (Lower leg)
ukb-b-12621	79047	168133	MRC-IEU	247180	Ever had stillbirth, spontaneous miscarriage or termination
ukb-b-12623	3917	459016	MRC-IEU	462933	Non-cancer illness code, self-reported: headaches (not migraine)
ukb-b-12626	3857	61092	MRC-IEU	64949	Size of red wine glass drunk: small (125ml)
ukb-b-12646	87031	361904	MRC-IEU	448935	Treatment speciality of consultant (recoded): General medicine
ukb-b-12648	17879	442472	MRC-IEU	460351	Vitamin and mineral supplements: Vitamin D
ukb-b-12651	22622	440388	MRC-IEU	463010	Diagnoses - secondary ICD10: E78.0 Pure hypercholesterolaemia
ukb-b-12654	16191	15315	MRC-IEU	31506	Former alcohol drinker
ukb-b-12658	NA	NA	MRC-IEU	64945	Homemade soup intake
ukb-b-12670	NA	NA	MRC-IEU	64949	Other coffee type
ukb-b-10263	5227	457783	MRC-IEU	463010	Operative procedures - secondary OPCS: Y80.9 Unspecified general anaesthetic
ukb-b-12687	NA	NA	MRC-IEU	273111	Mother's age at death
ukb-b-12703	1054	461956	MRC-IEU	463010	Operative procedures - main OPCS: M76.4 Endoscopic dilation of urethra
ukb-b-12722	7122	455811	MRC-IEU	462933	Non-cancer illness code, self-reported: uterine fibroids
ukb-b-12725	1211	461722	MRC-IEU	462933	Treatment/medication code: salmeterol
ukb-b-12729	1638	461295	MRC-IEU	462933	Operation code: nephrectomy/kidney removed
ukb-b-12741	22239	440771	MRC-IEU	463010	Operative procedures - secondary OPCS: Z27.2 Stomach
ukb-b-12747	1244	461766	MRC-IEU	463010	Operative procedures - secondary OPCS: S06.5 Excision of lesion of skin of head or neck NEC
ukb-b-12753	12212	13274	MRC-IEU	25486	Recent medication for hayfever or allergic rhinitis
ukb-b-12762	1912	461098	MRC-IEU	463010	Operative procedures - secondary OPCS: S06.9 Unspecified other excision of lesion of skin
ukb-b-12763	NA	NA	MRC-IEU	64941	Flavoured milk intake
ukb-b-10272	1182	461751	MRC-IEU	462933	Treatment/medication code: digoxin
ukb-b-12765	1042	461968	MRC-IEU	463010	Diagnoses - secondary ICD10: M10.99 Gout, unspecified (Site unspecified)
ukb-b-12777	62810	339806	MRC-IEU	402616	Illnesses of father: Stroke
ukb-b-12780	12888	52061	MRC-IEU	64949	Type of sliced bread eaten: white
ukb-b-12789	5540	457470	MRC-IEU	463010	Diagnoses - main ICD10: R19.4 Change in bowel habit
ukb-b-12801	2706	460227	MRC-IEU	462933	Operation code: ectopic pregnancy surgery
ukb-b-12812	2460	460473	MRC-IEU	462933	Treatment/medication code: bendrofluazide
ukb-b-12828	NA	NA	MRC-IEU	454835	Leg fat-free mass (right)
ukb-b-12831	1846	461087	MRC-IEU	462933	Treatment/medication code: flixonase 50micrograms aqueous nasal spray
ukb-b-12836	NA	NA	MRC-IEU	64949	Fried potatoes intake
ukb-b-12839	4071	458862	MRC-IEU	462933	Operation code: umbilical hernia repair
ukb-b-10008	13851	449082	MRC-IEU	462933	Treatment/medication code: atorvastatin
ukb-b-10281	2496	460514	MRC-IEU	463010	Operative procedures - secondary OPCS: Z89.6 Finger NEC
ukb-b-12841	9677	102906	MRC-IEU	112583	Bring up phlegm/sputum/mucus on most days
ukb-b-12849	18981	442132	MRC-IEU	461113	Mouth/teeth dental problems: Loose teeth
ukb-b-1285	NA	NA	MRC-IEU	456380	Nitrogen dioxide air pollution; 2007
ukb-b-12854	NA	NA	MRC-IEU	454789	Arm fat percentage (right)
ukb-b-12861	2470	460463	MRC-IEU	462933	Treatment/medication code: gaviscon liquid
ukb-b-12863	5080	59869	MRC-IEU	64949	Type of meals eaten: Ready meals
ukb-b-12864	18474	14087	MRC-IEU	32561	Leg pain when walking normally
ukb-b-12872	1433	461577	MRC-IEU	463010	Diagnoses - main ICD10: M51.2 Other specified intervertebral disk displacement
ukb-b-12877	2065	460945	MRC-IEU	463010	Operative procedures - secondary OPCS: Z47.1 Skin of forehead
ukb-b-12879	1097	461913	MRC-IEU	463010	Operative procedures - main OPCS: L84.1 Combined operations on primary long saphenous vein
ukb-b-10284	14179	448754	MRC-IEU	462933	Treatment/medication code: multivitamins
ukb-b-12884	1470	461540	MRC-IEU	463010	Operative procedures - main OPCS: Q12.1 Introduction of intrauterine contraceptive device
ukb-b-12885	7709	453533	MRC-IEU	461242	Current employment status: Unemployed
ukb-b-129	1478	63471	MRC-IEU	64949	Vitamin and/or mineral supplement use: Vitamin B6
ukb-b-12901	NA	NA	MRC-IEU	64944	Other alcohol intake
ukb-b-12906	1570	461363	MRC-IEU	462933	Treatment/medication code: betnovate cream
ukb-b-12909	180472	274527	MRC-IEU	454999	Mother still alive
ukb-b-12911	2152	460858	MRC-IEU	463010	PCT where patients GP was registered: SHEFFIELD WEST PCT
ukb-b-12912	NA	NA	MRC-IEU	64946	Snackpot intake
ukb-b-12913	3551	459459	MRC-IEU	463010	Operative procedures - secondary OPCS: Z49.3 Skin of anterior trunk
ukb-b-12915	3598	459335	MRC-IEU	462933	Cancer code, self-reported: malignant melanoma
ukb-b-10286	42565	22384	MRC-IEU	64949	Breakfast cereal consumed
ukb-b-12930	77732	383381	MRC-IEU	461113	Mouth/teeth dental problems: Dentures
ukb-b-12931	5520	457413	MRC-IEU	462933	Operation code: ovarian cyst removal/surgery
ukb-b-12936	15300	49649	MRC-IEU	64949	Type of yogurt eaten: Low fat yogurt consumers
ukb-b-12938	8920	352588	MRC-IEU	361508	Illnesses of siblings: Bowel cancer
ukb-b-12939	2481	460529	MRC-IEU	463010	PCT where patients GP was registered: SEFTON PCT
ukb-b-12944	5419	457591	MRC-IEU	463010	Diagnoses - main ICD10: N84.0 Polyp of corpus uteri
ukb-b-12945	NA	NA	MRC-IEU	456380	Average evening sound level of noise pollution
ukb-b-12948	18228	444705	MRC-IEU	462933	Non-cancer illness code, self-reported: diabetes
ukb-b-12962	6910	456100	MRC-IEU	463010	PCT where patients GP was registered: SHEFFIELD PCT
ukb-b-12963	NA	NA	MRC-IEU	423796	Particulate matter air pollution 2.5-10um; 2010
ukb-b-10289	1269	461664	MRC-IEU	462933	Operation code: large bowel resection +/- colostomy
ukb-b-12964	1492	461518	MRC-IEU	463010	Diagnoses - secondary ICD10: M17.1 Other primary gonarthrosis
ukb-b-12974	3808	459125	MRC-IEU	462933	Operation code: bone surgery/joint surgery
ukb-b-12984	1319	461614	MRC-IEU	462933	Treatment/medication code: beclazone 50 inhaler
ukb-b-13003	1581	461352	MRC-IEU	462933	Operation code: sinus surgery
ukb-b-13019	1451	461559	MRC-IEU	463010	Diagnoses - main ICD10: M25.5 Pain in joint
ukb-b-1302	1943	460990	MRC-IEU	462933	Treatment/medication code: sertraline
ukb-b-13026	7119	7832	MRC-IEU	14951	Why reduced smoking: Health precaution
ukb-b-13038	1652	461281	MRC-IEU	462933	Non-cancer illness code, self-reported: varicose veins
ukb-b-1306	1830	461180	MRC-IEU	463010	Diagnoses - main ICD10: K29.6 Other gastritis
ukb-b-13065	12902	447856	MRC-IEU	460758	Destinations on discharge from hospital (recoded): Usual Place of residence: Living with relatives
ukb-b-10298	1383	461627	MRC-IEU	463010	Operative procedures - secondary OPCS: W28.1 Application of internal fixation to bone NEC
ukb-b-13079	4929	458004	MRC-IEU	462933	Treatment/medication code: candesartan cilexetil
ukb-b-13080	1018	461992	MRC-IEU	463010	Operative procedures - main OPCS: A73.5 Injection of therapeutic substance around peripheral nerve
ukb-b-13092	41719	49550	MRC-IEU	91269	Headaches for 3+ months
ukb-b-13098	1045	461965	MRC-IEU	463010	PCT where patients GP was registered: BUCKINGHAMSHIRE PCT
ukb-b-131	1006	461927	MRC-IEU	462933	Non-cancer illness code, self-reported: pancreatitis
ukb-b-1310	NA	NA	MRC-IEU	64949	Other drink intake
ukb-b-13106	11656	449515	MRC-IEU	461171	Main speciality of consultant (recoded): Oral surgery
ukb-b-13114	2537	460473	MRC-IEU	463010	External causes: X59.9 Unspecified place
ukb-b-13121	5450	457560	MRC-IEU	463010	Operative procedures - secondary OPCS: Z27.1 Oesophagus
ukb-b-13148	13244	449689	MRC-IEU	462933	Treatment/medication code: ventolin 100micrograms inhaler
ukb-b-10309	2559	460374	MRC-IEU	462933	Operation code: myomectomy/fibroids removed
ukb-b-1315	4360	458573	MRC-IEU	462933	Operation code: thyroidectomy/partial thyroidectomy
ukb-b-13151	1307	461703	MRC-IEU	463010	Operative procedures - main OPCS: W20.5 Primary open reduction of fracture of ankle and extramedullary fixation NEC
ukb-b-13155	NA	NA	MRC-IEU	64949	Mixed vegetable intake
ukb-b-1316	1114	461896	MRC-IEU	463010	Type of cancer: ICD10: C64 Malignant neoplasm of kidney, except renal pelvis
ukb-b-13160	103919	346414	MRC-IEU	450333	Father still alive
ukb-b-13176	1046	461964	MRC-IEU	463010	Operative procedures - main OPCS: K63.1 Angiocardiography of combination of right and left side of heart
ukb-b-1318	4668	458342	MRC-IEU	463010	PCT responsible for patient data: BERKSHIRE WEST PCT
ukb-b-13183	6661	455144	MRC-IEU	461805	Adopted as a child
ukb-b-13184	197006	263370	MRC-IEU	460376	Types of physical activity in last 4 weeks: Heavy DIY (eg: weeding, lawn mowing, carpentry, digging)
ukb-b-13187	3745	27572	MRC-IEU	31317	Manic/hyper symptoms: I was more creative or had more ideas than usual
ukb-b-10324	2782	460151	MRC-IEU	462933	Operation code: elbow surgery
ukb-b-13190	1001	462009	MRC-IEU	463010	Diagnoses - main ICD10: G43.9 Migraine, unspecified
ukb-b-132	2697	460313	MRC-IEU	463010	PCT responsible for patient data: CROYDON PCT
ukb-b-13217	4596	456536	MRC-IEU	461132	Main speciality of consultant (recoded): Clinical oncology/ Radiotherapy
ukb-b-13231	NA	NA	MRC-IEU	434576	Place of birth in UK - east co-ordinate
ukb-b-13246	NA	NA	MRC-IEU	346955	Childhood sunburn occasions
ukb-b-13247	5989	457021	MRC-IEU	463010	Diagnoses - secondary ICD10: Z80.0 Family history of malignant neoplasm of digestive organs
ukb-b-13248	4623	458310	MRC-IEU	462933	Treatment/medication code: warfarin
ukb-b-13251	6543	456390	MRC-IEU	462933	Non-cancer illness code, self-reported: gout
ukb-b-13276	2283	460727	MRC-IEU	463010	Operative procedures - main OPCS: S47.2 Drainage of lesion of skin NEC
ukb-b-13281	NA	NA	MRC-IEU	64944	Naan bread intake
ukb-b-10325	NA	NA	MRC-IEU	456380	Average night-time sound level of noise pollution
ukb-b-13285	20625	424503	MRC-IEU	445128	Treatment speciality of consultant (recoded): Plastic surgery
ukb-b-133	40152	11364	MRC-IEU	51516	Hip pain for 3+ months
ukb-b-1331	1123	461887	MRC-IEU	463010	PCT where patients GP was registered: CHESTERFIELD PCT
ukb-b-13330	NA	NA	MRC-IEU	64979	Food weight
ukb-b-13344	NA	NA	MRC-IEU	64949	Herbal tea intake
ukb-b-13346	44502	415887	MRC-IEU	460389	Fractured/broken bones in last 5 years
ukb-b-13348	3269	459664	MRC-IEU	462933	Cancer code, self-reported: prostate cancer
ukb-b-13350	2432	460578	MRC-IEU	463010	PCT responsible for patient data: NOTTINGHAM CITY PCT
ukb-b-13352	325118	136762	MRC-IEU	461880	Vascular/heart problems diagnosed by doctor: None of the above
ukb-b-13354	NA	NA	MRC-IEU	454850	Whole body fat-free mass
ukb-b-10351	4029	458904	MRC-IEU	462933	Non-cancer illness code, self-reported: allergy or anaphylactic reaction to drug
ukb-b-1337	2925	62024	MRC-IEU	64949	Ingredients in homemade soup: Vegetables
ukb-b-13378	NA	NA	MRC-IEU	261932	Birth weight
ukb-b-1338	NA	NA	MRC-IEU	64949	Intake of artificial sweetener added to coffee
ukb-b-13380	1051	461959	MRC-IEU	463010	Operative procedures - secondary OPCS: E36.9 Unspecified diagnostic endoscopic examination of larynx
ukb-b-13391	1364	461646	MRC-IEU	463010	Diagnoses - main ICD10: G45.9 Transient cerebral ischaemic attack, unspecified
ukb-b-13392	7137	455873	MRC-IEU	463010	Diagnoses - secondary ICD10: K57.3 Diverticular disease of large intestine without perforation or abscess
ukb-b-13401	1373	461637	MRC-IEU	463010	PCT where patients GP was registered: SOUTHWARK PCT
ukb-b-13405	NA	NA	MRC-IEU	148653	Forced expiratory volume in 1-second (FEV1), predicted percentage
ukb-b-13414	1317	461693	MRC-IEU	463010	Diagnoses - main ICD10: O02.1 Missed abortion
ukb-b-13416	NA	NA	MRC-IEU	84303	6mm weak meridian (right)
ukb-b-10362	1100	461910	MRC-IEU	463010	Diagnoses - main ICD10: K80.0 Calculus of gallbladder with acute cholecystitis
ukb-b-13417	1520	461413	MRC-IEU	462933	Treatment/medication code: isosorbide mononitrate
ukb-b-13423	251150	100944	MRC-IEU	352094	Breastfed as a baby
ukb-b-13425	1106	461904	MRC-IEU	463010	Operative procedures - secondary OPCS: V55.3 Greater than two levels of spine
ukb-b-13426	3273	459660	MRC-IEU	462933	Treatment/medication code: irbesartan
ukb-b-1343	1629	461381	MRC-IEU	463010	PCT where patients GP was registered: GEDLING PCT
ukb-b-13435	3459	459474	MRC-IEU	462933	Operation code: maxillo-facial surgery
ukb-b-13447	1605	461328	MRC-IEU	462933	Non-cancer illness code, self-reported: chronic obstructive airways disease/copd
ukb-b-13458	3165	459845	MRC-IEU	463010	PCT where patients GP was registered: BRADFORD AND AIREDALE TEACHING PCT
ukb-b-13464	1406	461604	MRC-IEU	463010	Diagnoses - main ICD10: K62.8 Other specified diseases of anus and rectum
ukb-b-13473	2772	460238	MRC-IEU	463010	PCT where patients GP was registered: MIDDLESBROUGH PCT
ukb-b-10011	NA	NA	MRC-IEU	462464	Townsend deprivation index at recruitment
ukb-b-10366	35147	29802	MRC-IEU	64949	Sweet snack consumers
ukb-b-13478	7923	455010	MRC-IEU	462933	Treatment/medication code: citalopram
ukb-b-13480	1737	461196	MRC-IEU	462933	Treatment/medication code: food supplement/plant/herbal extract
ukb-b-13488	6621	456312	MRC-IEU	462933	Treatment/medication code: perindopril
ukb-b-1350	16509	444742	MRC-IEU	461251	Main speciality of consultant (recoded): Accident and emergency (A&E)
ukb-b-13500	21838	441172	MRC-IEU	463010	Operative procedures - secondary OPCS: Z27.4 Duodenum
ukb-b-13501	NA	NA	MRC-IEU	148579	Mean signal-to-noise ratio (SNR), (left)
ukb-b-13506	NA	NA	MRC-IEU	96007	3mm weak meridian (right)
ukb-b-13513	3919	459014	MRC-IEU	462933	Non-cancer illness code, self-reported: appendicitis
ukb-b-13516	NA	NA	MRC-IEU	64949	Scotch egg intake
ukb-b-13517	1366	461644	MRC-IEU	463010	Diagnoses - main ICD10: M72.0 Palmar fascial fibromatosis [Dupuytren]
ukb-b-10368	2443	460567	MRC-IEU	463010	Diagnoses - secondary ICD10: R19.4 Change in bowel habit
ukb-b-13520	NA	NA	MRC-IEU	64949	Orange intake
ukb-b-13525	1021	461989	MRC-IEU	463010	Diagnoses - secondary ICD10: I34.0 Mitral (valve) insufficiency
ukb-b-13532	1210	461723	MRC-IEU	462933	Non-cancer illness code, self-reported: thyroid problem (not cancer)
ukb-b-13535	1864	461069	MRC-IEU	462933	Non-cancer illness code, self-reported: gestational hypertension/pre-eclampsia
ukb-b-13537	2645	460288	MRC-IEU	462933	Operation code: percutaneous/open kidney stone surgery/lithotripsy
ukb-b-13538	NA	NA	MRC-IEU	83410	6mm weak meridian (left)
ukb-b-13545	1151	461782	MRC-IEU	462933	Cancer code, self-reported: uterine/endometrial cancer
ukb-b-1355	NA	NA	MRC-IEU	198623	Number of diet questionnaires completed
ukb-b-13551	1875	461135	MRC-IEU	463010	Operative procedures - secondary OPCS: X72.1 Delivery of complex chemotherapy for neoplasm including prolonged infusional treatment at first attendance
ukb-b-13556	NA	NA	MRC-IEU	64949	Red wine intake
ukb-b-10382	2990	460020	MRC-IEU	463010	PCT where patients GP was registered: NORTH STAFFORDSHIRE PCT
ukb-b-13566	5339	457671	MRC-IEU	463010	Operative procedures - main OPCS: K63.6 Coronary arteriography NEC
ukb-b-13567	NA	NA	MRC-IEU	64949	Sweetcorn intake
ukb-b-13583	8266	454667	MRC-IEU	462933	Operation code: haemorroidectomy / piles surgery/ banding of piles
ukb-b-13584	35102	388356	MRC-IEU	423458	Illnesses of mother: Breast cancer
ukb-b-13607	2640	460293	MRC-IEU	462933	Operation code: gynaecological surgery
ukb-b-13609	11480	433195	MRC-IEU	444675	Treatment speciality of consultant (recoded): Obstetrics
ukb-b-13614	2467	460543	MRC-IEU	463010	PCT where patients GP was registered: ASHTON, LEIGH AND WIGAN PCT
ukb-b-13616	NA	NA	MRC-IEU	64942	Number of baps with butter/margarine
ukb-b-13624	1359	461651	MRC-IEU	463010	PCT where patients GP was registered: SANDWELL PCT
ukb-b-13639	1454	461556	MRC-IEU	463010	Operative procedures - main OPCS: H28.9 Unspecified diagnostic endoscopic examination of sigmoid colon using rigid sigmoidoscope
ukb-b-10387	33509	118044	MRC-IEU	151553	Leg pain on walking
ukb-b-13651	1849	461161	MRC-IEU	463010	Operative procedures - main OPCS: C79.2 Vitrectomy using pars plana approach
ukb-b-13653	212052	231866	MRC-IEU	443918	Worry too long after embarrassment
ukb-b-1366	1838	461172	MRC-IEU	463010	PCT responsible for patient data: SOUTH TYNESIDE PCT
ukb-b-13664	2870	460063	MRC-IEU	462933	Treatment/medication code: rosuvastatin
[truncated: 516 more rows]

## Sheet: S7
Table S7: The IVs of two druggable genes used for Phe-MR analysis.
exposure	SNP	effect_allele	other_allele	beta	se	pval
IMPA1 whole blood	rs2142316	G	A	-0.15191	0.0174067	2.57814e-17
ITIH4 whole blood	rs4687672	A	G	0.567132	0.0243717	7.52321e-86
IMPA1 left ventricle	rs2975935	G	A	-0.109703	0.0200366	8.92634e-08
ITIH4 left ventricle	rs1573815	A	G	0.527985	0.0470366	7.84824e-25

## Sheet: S8
Table S8: The potential side effects or additional indications of prior druggable genes for DCM (Bonferroni-corrected).
exposure	outcome	method	nsnp	b	se	pval	PheCode	pval.adj	Consortium
ITIH4 whole blood	Tense / 'highly strung'	Wald ratio	1	-0.00800245	0.00166969	1.64488e-06	ukb-b-10093	0.0136854	MRC-IEU
ITIH4 whole blood	Standing height	Wald ratio	1	-0.0259989	0.00271963	1.18057e-21	ukb-b-10787	9.82236e-18	MRC-IEU
ITIH4 whole blood	3mm weak meridian (left)	Wald ratio	1	0.059006	0.00890878	3.51146e-11	ukb-b-11113	2.92154e-07	MRC-IEU
ITIH4 whole blood	6mm strong meridian (right)	Wald ratio	1	0.0529004	0.00946425	2.27735e-08	ukb-b-11452	0.000189475	MRC-IEU
ITIH4 whole blood	6mm weak meridian (right)	Wald ratio	1	0.0569638	0.00948642	1.91594e-09	ukb-b-13416	1.59406e-05	MRC-IEU
ITIH4 whole blood	3mm weak meridian (right)	Wald ratio	1	0.0580758	0.00890737	7.03194e-11	ukb-b-13506	5.85058e-07	MRC-IEU
ITIH4 whole blood	6mm weak meridian (left)	Wald ratio	1	0.0557136	0.00950386	4.56763e-09	ukb-b-13538	3.80027e-05	MRC-IEU
ITIH4 whole blood	Time to complete round	Wald ratio	1	-0.0253522	0.00429951	3.71206e-09	ukb-b-13823	3.08843e-05	MRC-IEU
ITIH4 whole blood	Impedance of leg (left)	Wald ratio	1	-0.0230277	0.00378802	1.20877e-09	ukb-b-14068	1.0057e-05	MRC-IEU
ITIH4 whole blood	3mm strong meridian (left)	Wald ratio	1	0.0542607	0.00889915	1.07885e-09	ukb-b-14664	8.97607e-06	MRC-IEU
ITIH4 whole blood	Sitting height	Wald ratio	1	-0.0242414	0.0031278	9.16541e-15	ukb-b-16881	7.62562e-11	MRC-IEU
ITIH4 whole blood	Leg fat mass (right)	Wald ratio	1	0.015245	0.00334199	5.07527e-06	ukb-b-18096	0.0422263	MRC-IEU
ITIH4 whole blood	Leg fat percentage (left)	Wald ratio	1	0.0137691	0.00262907	1.62965e-07	ukb-b-18377	0.00135587	MRC-IEU
ITIH4 whole blood	Maximum digits remembered correctly	Wald ratio	1	0.0677684	0.0132401	3.08116e-07	ukb-b-18683	0.00256353	MRC-IEU
ITIH4 whole blood	Impedance of arm (left)	Wald ratio	1	-0.0205198	0.00294235	3.08177e-12	ukb-b-19379	2.56404e-08	MRC-IEU
ITIH4 whole blood	Impedance of whole body	Wald ratio	1	-0.0235905	0.00315684	7.85024e-14	ukb-b-19921	6.5314e-10	MRC-IEU
ITIH4 whole blood	Body mass index (BMI)	Wald ratio	1	0.0291654	0.00412173	1.48354e-12	ukb-b-19953	1.2343e-08	MRC-IEU
ITIH4 whole blood	Number of incorrect matches in round	Wald ratio	1	-0.0246351	0.00424931	6.73382e-09	ukb-b-20498	5.60254e-05	MRC-IEU
ITIH4 whole blood	Leg fat percentage (right)	Wald ratio	1	0.0142254	0.0026631	9.20891e-08	ukb-b-20531	0.000766181	MRC-IEU
ITIH4 whole blood	Nervous feelings	Wald ratio	1	-0.0107813	0.00185635	6.33026e-09	ukb-b-20544	5.26678e-05	MRC-IEU
ITIH4 whole blood	Body mass index (BMI)	Wald ratio	1	0.0281614	0.00415265	1.18893e-11	ukb-b-2303	9.89188e-08	MRC-IEU
ITIH4 whole blood	Ankle spacing width	Wald ratio	1	-0.0242557	0.00471638	2.70579e-07	ukb-b-4080	0.00225122	MRC-IEU
ITIH4 whole blood	Usual walking pace	Wald ratio	1	-0.0122995	0.0026433	3.26985e-06	ukb-b-4711	0.0272052	MRC-IEU
ITIH4 whole blood	Fluid intelligence score	Wald ratio	1	0.0749631	0.0157542	1.95239e-06	ukb-b-5238	0.0162439	MRC-IEU
ITIH4 whole blood	6mm strong meridian (left)	Wald ratio	1	0.0504019	0.00946951	1.02321e-07	ukb-b-645	0.000851315	MRC-IEU
ITIH4 whole blood	Worrier / anxious feelings	Wald ratio	1	-0.0172143	0.00214162	9.13494e-16	ukb-b-6519	7.60027e-12	MRC-IEU
ITIH4 whole blood	3mm strong meridian (right)	Wald ratio	1	0.0516533	0.00890347	6.5735e-09	ukb-b-6852	5.46916e-05	MRC-IEU
ITIH4 whole blood	Impedance of leg (right)	Wald ratio	1	-0.0208245	0.00375577	2.94498e-08	ukb-b-7376	0.000245022	MRC-IEU
ITIH4 whole blood	Impedance of arm (right)	Wald ratio	1	-0.0205499	0.00293215	2.4093e-12	ukb-b-7859	2.00453e-08	MRC-IEU
ITIH4 left ventricle	Tense / 'highly strung'	Wald ratio	1	-0.00874307	0.00180805	1.32731e-06	ukb-b-10093	0.0109105	MRC-IEU
ITIH4 left ventricle	Standing height	Wald ratio	1	-0.0275116	0.00294489	9.44026e-21	ukb-b-10787	7.7599e-17	MRC-IEU
ITIH4 left ventricle	3mm weak meridian (left)	Wald ratio	1	0.0628905	0.00964614	7.04182e-11	ukb-b-11113	5.78838e-07	MRC-IEU
ITIH4 left ventricle	6mm strong meridian (right)	Wald ratio	1	0.0557004	0.0102464	5.44619e-08	ukb-b-11452	0.000447677	MRC-IEU
ITIH4 left ventricle	6mm weak meridian (right)	Wald ratio	1	0.0591023	0.0102704	8.68351e-09	ukb-b-13416	7.13784e-05	MRC-IEU
ITIH4 left ventricle	3mm weak meridian (right)	Wald ratio	1	0.0606773	0.00964502	3.15331e-10	ukb-b-13506	2.59202e-06	MRC-IEU
ITIH4 left ventricle	6mm weak meridian (left)	Wald ratio	1	0.0590295	0.010292	9.72216e-09	ukb-b-13538	7.99162e-05	MRC-IEU
ITIH4 left ventricle	Time to complete round	Wald ratio	1	-0.0266479	0.00465576	1.04261e-08	ukb-b-13823	8.57024e-05	MRC-IEU
ITIH4 left ventricle	Impedance of leg (left)	Wald ratio	1	-0.0243678	0.00410184	2.83799e-09	ukb-b-14068	2.33283e-05	MRC-IEU
ITIH4 left ventricle	3mm strong meridian (left)	Wald ratio	1	0.0569424	0.0096357	3.43094e-09	ukb-b-14664	2.82023e-05	MRC-IEU
ITIH4 left ventricle	Sitting height	Wald ratio	1	-0.026211	0.00338686	1.00177e-14	ukb-b-16881	8.23456e-11	MRC-IEU
ITIH4 left ventricle	Leg fat mass (right)	Wald ratio	1	0.0167048	0.00361886	3.91116e-06	ukb-b-18096	0.0321498	MRC-IEU
ITIH4 left ventricle	Leg fat percentage (left)	Wald ratio	1	0.0149442	0.00284686	1.52608e-07	ukb-b-18377	0.00125444	MRC-IEU
ITIH4 left ventricle	Maximum digits remembered correctly	Wald ratio	1	0.0691972	0.0143399	1.39664e-06	ukb-b-18683	0.0114804	MRC-IEU
ITIH4 left ventricle	Impedance of arm (left)	Wald ratio	1	-0.0214223	0.0031861	1.77175e-11	ukb-b-19379	1.45638e-07	MRC-IEU
ITIH4 left ventricle	Impedance of whole body	Wald ratio	1	-0.0248854	0.00341839	3.34156e-13	ukb-b-19921	2.74676e-09	MRC-IEU
ITIH4 left ventricle	Body mass index (BMI)	Wald ratio	1	0.0312992	0.00446316	2.33605e-12	ukb-b-19953	1.92023e-08	MRC-IEU
ITIH4 left ventricle	Number of incorrect matches in round	Wald ratio	1	-0.0260646	0.00460133	1.47384e-08	ukb-b-20498	0.00012115	MRC-IEU
ITIH4 left ventricle	Leg fat percentage (right)	Wald ratio	1	0.0154915	0.00288373	7.78485e-08	ukb-b-20531	0.000639915	MRC-IEU
ITIH4 left ventricle	Nervous feelings	Wald ratio	1	-0.0119034	0.00201015	3.18732e-09	ukb-b-20544	2.61998e-05	MRC-IEU
ITIH4 left ventricle	Body mass index (BMI)	Wald ratio	1	0.0301112	0.00449669	2.13757e-11	ukb-b-2303	1.75708e-07	MRC-IEU
ITIH4 left ventricle	Ankle spacing width	Wald ratio	1	-0.0259583	0.00510722	3.72151e-07	ukb-b-4080	0.00305908	MRC-IEU
ITIH4 left ventricle	Usual walking pace	Wald ratio	1	-0.0132196	0.00286222	3.86238e-06	ukb-b-4711	0.0317488	MRC-IEU
ITIH4 left ventricle	Fluid intelligence score	Wald ratio	1	0.0816604	0.0170589	1.6932e-06	ukb-b-5238	0.0139181	MRC-IEU
ITIH4 left ventricle	6mm strong meridian (left)	Wald ratio	1	0.0532373	0.0102548	2.08633e-07	ukb-b-645	0.00171497	MRC-IEU
ITIH4 left ventricle	Worrier / anxious feelings	Wald ratio	1	-0.0175281	0.00231903	4.08167e-14	ukb-b-6519	3.35514e-10	MRC-IEU
ITIH4 left ventricle	3mm strong meridian (right)	Wald ratio	1	0.0538222	0.0096408	2.36744e-08	ukb-b-6852	0.000194603	MRC-IEU
ITIH4 left ventricle	Impedance of leg (right)	Wald ratio	1	-0.0216362	0.00406693	1.03754e-07	ukb-b-7376	0.000852855	MRC-IEU
ITIH4 left ventricle	Impedance of arm (right)	Wald ratio	1	-0.0213358	0.00317506	1.81955e-11	ukb-b-7859	1.49567e-07	MRC-IEU

## Sheet: S9
Table S9: Number and percentage of cells in each sample
Number of cells in each sample
celltype	All samples	Control-1-BLD	Control-1-LVN	Control-1-LVP	Control-1-RVN	Control-1-RVP	DCM-1-BLD	DCM-1-LVN	DCM-1-LVP	DCM-1-RVN	DCM-1-RVP	DCM-2-BLD	DCM-2-LVN	DCM-2-LVP	DCM-2-RVN	DCM-2-RVP
B cells	2173	511	0	41	2	59	252	1	102	1	158	669	0	134	0	243
Cardiomyocytes	1232	0	85	6	342	14	0	50	4	325	1	0	43	4	335	23
Endocardial cells	1389	0	202	1	104	2	0	413	1	114	9	0	329	1	211	2
Endothelial cells	9175	18	3200	75	717	21	0	1055	8	923	33	2	1595	16	1490	22
Fibroblasts	1966	0	117	0	91	2	0	570	5	138	0	0	739	4	298	2
Mesothelial cells	4143	0	2116	183	1728	74	0	3	4	2	1	0	21	2	9	0
Mononuclear phagocytes	14379	0	0	4851	0	3472	1	0	2360	216	805	0	1	1974	0	699
Neutrophils	3255	398	0	307	0	461	332	41	134	66	401	87	0	462	0	566
Smooth muscle cells	5278	0	1167	25	687	8	0	726	6	638	12	0	1313	4	689	3
T cells	32969	976	1	1653	1	1649	6408	22	3439	38	2804	6538	2	4372	1	5065
Percentage of cells in each sample
celltype	All samples	Control-1-BLD	Control-1-LVN	Control-1-LVP	Control-1-RVN	Control-1-RVP	DCM-1-BLD	DCM-1-LVN	DCM-1-LVP	DCM-1-RVN	DCM-1-RVP	DCM-2-BLD	DCM-2-LVN	DCM-2-LVP	DCM-2-RVN	DCM-2-RVP
B cells	0.02861	0.26852	0	0.00574	0.00054	0.01024	0.03604	0.00035	0.01682	0.00041	0.03741	0.09169	0	0.01922	0	0.03668
Cardiomyocytes	0.01622	0	0.01234	0.00084	0.09314	0.00243	0	0.01736	0.00066	0.13206	0.00024	0	0.01064	0.00057	0.11045	0.00347
Endocardial cells	0.01829	0	0.02933	0.00014	0.02832	0.00035	0	0.14335	0.00016	0.04632	0.00213	0	0.08138	0.00014	0.06957	0.0003
Endothelial cells	0.12079	0.00946	0.46458	0.0105	0.19526	0.00364	0	0.36619	0.00132	0.37505	0.00781	0.00027	0.39451	0.00229	0.49126	0.00332
Fibroblasts	0.02588	0	0.01699	0	0.02478	0.00035	0	0.19785	0.00082	0.05607	0	0	0.18279	0.00057	0.09825	0.0003
Mesothelial cells	0.05454	0	0.3072	0.02562	0.47059	0.01284	0	0.00104	0.00066	0.00081	0.00024	0	0.00519	0.00029	0.00297	0
Mononuclear phagocytes	0.1893	0	0	0.67922	0	0.60257	0.00014	0	0.38925	0.08777	0.19058	0	0.00025	0.28309	0	0.10551
Neutrophils	0.04285	0.20914	0	0.04299	0	0.08001	0.04748	0.01423	0.0221	0.02682	0.09493	0.01192	0	0.06626	0	0.08543
Smooth muscle cells	0.06948	0	0.16943	0.0035	0.18709	0.00139	0	0.252	0.00099	0.25924	0.00284	0	0.32476	0.00057	0.22717	0.00045
T cells	0.43404	0.51287	0.00015	0.23145	0.00027	0.28619	0.91634	0.00764	0.56721	0.01544	0.66383	0.89611	0.00049	0.62699	0.00033	0.76453
